# Supplementary material for: Long-Term Exposure to Nitrogen Dioxide and Ozone and Mortality: Update of the WHO Air Quality Guidelines Systematic Review and Meta-Analysis
Source: Int J Public Health. 2024 Oct 18;69:1607676. doi: 10.3389/ijph.2024.1607676 (PMC11527649; doi:10.3389/ijph.2024.1607676)
Supplement: Supplementary file 2 [file DataSheet1.XLSX]

## Sheet: Titles
Journal Title: International Journal of Public Health
Article Title: Long-term exposure to nitrogen dioxide and ozone and mortality: Update of the WHO air quality guidelines systematic review and meta-analysis.

## Sheet: Data
SR	record	study	year	cohort	Who_region	o3allyr	exposure	descr	setting	f/u_period	n	n_events	sex	age_yrs	cause	ICD_9	ICD_10	exposure method	exposure window/year	O3 metric used	age	gender	bmi	smk	ses	reason	units	mean	low	high	percentile	incre	rr	lrr	urr	Pollutants in multi pollutant models	notes	Provide CR shape
1	6	Cakmak	2018	CanCHEC	Region of the Americas	1	O3	Country-wide population based adminsitrative cohort	Canada	1991-2011	2291250	16470	FM	25-90	COPD	490-496	J19-J46	Interpolation		8-h	0	0	2	2	0	although this involved indirect adjustment on bmi and smoking.	ppb	39.2	0.01	58.8	0	10	1.002	0.978	1.037	PM2.5		no
1	122	Fischer	2015	DUELS	European Region		NO2	Country-wide population based adminsitrative cohort	Netherlands (Kingdom of the)	2004-2011	7218363	668206	FM	>=30	ACM		A00-R99	LUR	1991		0	0	1	1	0	SES household income and postal code	ug/m3	31	19	44	1	10	1.03	1.02	1.03	2		splines-support linearity
1	122	Fischer	2015	DUELS	European Region		NO2	Country-wide population based adminsitrative cohort	Netherlands (Kingdom of the)	2004-2011	7218363	65132	FM	>=30	RESP		J00-J99	LUR	1991		0	0	1	1	0	SES household income and postal code	ug/m3	31	19	44	1	10	1.02	1.01	1.03	2		splines-support linearity
1	186	Bentayeb	2015	Gazel cohort	European Region		NO2	EDF-GDF workers	France	1989-2013	20327	1967	FM	35-50	ACM	001-799	A00-R99	Chemistry-transport model			0	0	0	0	0	Ses occupation & education	ug/m3	28				19.3	1.14	0.99	1.31	n		no
1	186	Bentayeb	2015	Gazel cohort	European Region	1	O3	EDF-GDF workers	France	1989-2013	20327	1967	FM	43.7	ACM	001-799	A00-R99	Chemistry-transport model		8-h	0	0	0	0	0	Ses occupation & education	ug/m3	96				9	0.98	0.91	1.06	2 Pollutant: pm2.5; PM10-2.5; Benzene	Median 96.1,IQR 12.3	no
1	263	Beelen	2014	ESCAPE	European Region		NO2	22 population based cohorts from 13 European Countries	Europe	1985-2005	367251	29076	FM	All	ACM			LUR			0	0	0	0	0	Ses employment and education & area level SES	ug/m3	24.9				10	1.01	0.99	1.03	2 Pollutant: PM2.5; PM2.5-10	median mean; Follow-up time varies between cohorts	splines-support linearity
1	266	Dimakopoulou	2014	ESCAPE	European Region		NO2	22 population based cohorts from 13 European Countries	Europe	1985-2005	307553	1559	FM	All	RESP	460-519	J00-J99	LUR			0	0	0	0	0	Ses employment and education & area level SES	ug/m3	20.4				10	0.97	0.89	1.05	n		no
1	304	Hart	2013	NHS	Region of the Americas		NO2	Married female US registered nurses recruited in 1976	The United States	1990-2008	84562	11502	F	30-55	ACM			Spatial smoothing and GIS–based covariates			0	0	0	0	0		ppb	13.9	4.4	26.6	1	8	1.02	1	1.05	n	Median	no
1	417	Katanoda	2011	Three-prefecture Cohort Study	Western Pacific Region		NO2	Subjects living in 6 areas in 3 prefectures	Japan	1983-2005	63520	677	FM	>=40	RESP	460-519		Monitoring stations			0	0	1	0	0	occupation	ppb	17				10	1.14	1.06	1.23	n		no
1	417	Katanoda	2011	Three-prefecture Cohort Study	Western Pacific Region		NO2	Subjects living in 6 areas in 3 prefectures	Japan	1983-2005	63520	64	FM	>=40	COPD			Monitoring stations			0	0	1	0	0	occupation	ppb	17				10	1.03	0.93	1.15	n		no
1	417	Katanoda	2011	Three-prefecture Cohort Study	Western Pacific Region		NO2	Subjects living in 6 areas in 3 prefectures	Japan	1983-2005	63520	512	FM	>=40	ALRI			Monitoring stations			0	0	1	0	0	occupation	ppb	17				10	1.16	1.12	1.21	n		no
1	424	Lipsett	2011	CTS	Region of the Americas		NO2	Prospective cohort of female public school professionals living in California.	The United States	1997-2005	12336	1010	F	>=30	ACM	496	A00-R99	averages of 3km interpolated monitor data			0	0	0	0	2	Ses neighbourhood	ppb	33.59	5.24	67.19	0	10.29	0.97	0.91	1.04	n	Min P0, max P100. See COI statements	no
1	424	Lipsett	2011	CTS	Region of the Americas	1	O3	Prospective cohort of female public school professionals living in California.	The United States	1997-2005	101784	7381	F	>=30	ACM	001-799	A00-R99	averages of 3km interpolated monitor data		n/a	0	0	0	0	2	ses ecological variables at the census block group level were derived from 2000 census data to consider "contextual" neighborhood confounding including income, unemployment, education, income inequality	ppb	48.11	25.39	82.63	0	22.96	0.97	0.94	1.01	n		no
1	424	Lipsett	2011	CTS	Region of the Americas	0	O3	Prospective cohort of female public school professionals living in California.	The United States	1997-2005	101784	7381	F	>=30	ACM	001-799	A00-R99	averages of 3km interpolated monitor data		n/a	0	0	0	0	2	ses ecological variables at the census block group level were derived from 2000 census data to consider "contextual" neighborhood confounding including income, unemployment, education, income inequality	ppb	48.11	25.39	82.63	0	11.02	0.97	0.94	1	PM2.5	Min-Max 25.39-82.63	no
1	424	Lipsett	2011	CTS	Region of the Americas		NO2	Prospective cohort of female public school professionals living in California.	The United States	1997-2005	12336	107	F	>=30	RESP	460-519	J00-J98	averages of 3km interpolated monitor data			0	0	0	0	2	Ses neighbourhood	ppb	33.59	5.24	67.19	0	10.29	0.93	0.75	1.15		Min P0, max P100. See COI statements
1	424	Lipsett	2011	CTS	Region of the Americas	1	O3	Prospective cohort of female public school professionals living in California.	The United States	1997-2005	101784	702	F	>=30	RESP	460-519	J00-J98	averages of 3km interpolated monitor data		n/a	0	0	0	0	2	ses ecological variables at the census block group level were derived from 2000 census data to consider "contextual" neighborhood confounding including income, unemployment, education, income inequality	ppb	48.11	25.39	82.63	0	22.96	1.09	0.97	1.21
1	424	Lipsett	2011	CTS	Region of the Americas	0	O3	Prospective cohort of female public school professionals living in California.	The United States	1997-2005	101784	702	F	>=30	RESP	460-519	J00-J98	averages of 3km interpolated monitor data		n/a	0	0	0	0	2	ses ecological variables at the census block group level were derived from 2000 census data to consider "contextual" neighborhood confounding including income, unemployment, education, income inequality	ppb	48.11	25.39	82.63	0	11.02	1.07	0.97	1.19	PM2.5	Min-Max 25.39-82.63
1	442	Hart	2011	Trucking industry cohort	Region of the Americas		NO2	Men employed in four trucking companies	The United States	1985-2000	53814	4806	Μ	15.3-84.9	ACM			spatial smoothing	average residential exposure		0	0	1	1	0	SES control - all truck drivers	ppb	14.2	4.4	26.3	1	8	1.082	1.045	1.121	2 Pollutant: SO2; PM10	See COI statements	no
1	442	Hart	2011	Trucking industry cohort	Region of the Americas		NO2	Men employed in four trucking companies	The United States	1985-2000	53814	317	Μ	15.3-84.9	RESP	480-519	J10-J18,J40-98	spatial smoothing	average residential exposure		0	0	1	1	0	SES control - all truck drivers	ppb	14.2	4.4	26.3	1	8	1.059	0.926	1.211	1	See COI statements
1	442	Hart	2011	Trucking industry cohort	Region of the Americas		NO2	Men employed in four trucking companies	The United States	1985-2000	53814	209	Μ	15.3-84.9	COPD	490–494,496	J40-J47	spatial smoothing	average residential exposure		0	0	1	1	0	SES control - all truck drivers	ppb	14.2	4.4	26.3	1	8	0.978	0.83	1.153	1
1	484	Brunekreef	2009	NLCS-AIR	European Region		NO2	Subjects from 323 municipalities	Netherlands (Kingdom of the)	1987-1996	120227	17674	FM	55-69	ACM	<800	<V01	Interpolation & LUR			0	0	1	0	2	SES area level	ug/m3	38	22	49	1	30	1.08	1	1.16	no		no
1	484	Brunekreef	2009	NLCS-AIR	European Region		NO2	Subjects from 323 municipalities	Netherlands (Kingdom of the)	1987-1996	120227	1046	FM	55-69	RESP	460-519	J00-J99	Interpolation & LUR			0	0	1	0	2	SES area level	ug/m3	38	22	49	1	30	1.37	1	1.87	no		no
1	600	Naess	2007	Oslo Cohort	European Region		NO2	Inhabitants of Oslo	Norway	1992-1998	143842	233	Μ	51-70	COPD	490-496	J40-J47	dispersion model	average weighted 1992-5		0	0	1	1	0	SES-education	ug/m3	39	1.94	73.16	0	15.5	1.21	1.05	1.39	n
1	600	Naess	2007	Oslo Cohort	European Region		NO2	Inhabitants of Oslo	Norway	1992-1998	143842	503	Μ	71-90	COPD	490-496	J40-J47	dispersion model	average weighted 1992-5		0	0	1	1	0	SES-education	ug/m3	39	1.94	73.16	0	15.5	1.04	0.95	1.14	n
1	600	Naess	2007	Oslo Cohort	European Region		NO2	Inhabitants of Oslo	Norway	1992-1998	143842	203	F	51-70	COPD	490-496	J40-J47	dispersion model	average weighted 1992-5		0	0	1	1	0	SES-education	ug/m3	39	1.94	73.16	0	15.5	1.06	0.92	1.21	n
1	600	Naess	2007	Oslo Cohort	European Region		NO2	Inhabitants of Oslo	Norway	1992-1998	143842	516	F	71-90	COPD	490-496	J40-J47	dispersion model	average weighted 1992-5		0	0	1	1	0	SES-education	ug/m3	39	1.94	73.16	0	15.5	1.07	0.97	1.17	n
1	768	Abbey	1999	AHSMOG	Region of the Americas		NO2	Sub-sample of the Adventist Health Survey. All subjects, Seventh Day Adventists, white, non-Hispanic and resident in California.	The United States	1977-1992	4060	989	F	27-95	ACM	001–799		Interpolated fixed sites			0	0	0	0	0	Ses education & occupation	ppb	69.1				19.78	0.99	0.89	1.11	n	Sex spcific analyses. No age adjustment - none of the covariates in the models are correlated with age at baseline	no
1	768	Abbey	1999	AHSMOG	Region of the Americas		NO2	Sub-sample of the Adventist Health Survey. All subjects, Seventh Day Adventists, white, non-Hispanic and resident in California.	The United States	1977-1992	2278	639	Μ	27-95	ACM	001–799		Interpolated fixed sites			0	0	0	0	0	Ses education & occupation	ppb	69.1				19.78	1.03	0.91	1.17	n	Sex spcific analyses. No age adjustment - none of the covariates in the models are correlated with age at baseline	no
1	768	Abbey	1999	AHSMOG	Region of the Americas	0	O3	Sub-sample of the Adventist Health Survey. All subjects, Seventh Day Adventists, white, non-Hispanic and resident in California.	The United States	1977-1992	4060	989	F	59.2	ACM	001-799		Interpolated fixed sites		24h	0	0	0	0	0	Ses education & occupation	ppb	26.11				12.03	0.95	0.85	1.06	n	Range 43.91	no
1	768	Abbey	1999	AHSMOG	Region of the Americas	0	O3	Sub-sample of the Adventist Health Survey. All subjects, Seventh Day Adventists, white, non-Hispanic and resident in California.	The United States	1977-1992	2278	639	Μ	58.5	ACM	001-799		Interpolated fixed sites		24h	0	0	0	0	0	Ses education & occupation	ppb	26.11				12.03	1.09	0.95	1.25	n	Range 43.91	no
1	768	Abbey	1999	AHSMOG	Region of the Americas		NO2	Sub-sample of the Adventist Health Survey. All subjects, Seventh Day Adventists, white, non-Hispanic and resident in California.	The United States	1977-1992	4060	72	F	27-95	RESP	460-519		Interpolated fixed sites			0	0	0	0	0	Ses education & occupation	ppb	69.1				19.78	0.97	0.76	1.23	n		no
1	768	Abbey	1999	AHSMOG	Region of the Americas		NO2	Sub-sample of the Adventist Health Survey. All subjects, Seventh Day Adventists, white, non-Hispanic and resident in California.	The United States	1977-1992	2278	63	Μ	27-95	RESP	460-519		Interpolated fixed sites			0	0	0	0	0	Ses education & occupation	ppb	69.1				19.78	0.87	0.67	1.14	n		no
1	768	Abbey	1999	AHSMOG	Region of the Americas	0	O3	Sub-sample of the Adventist Health Survey. All subjects, Seventh Day Adventists, white, non-Hispanic and resident in California.	The United States	1977-1992	4060	72	F	59.2	RESP	460-519		Interpolated fixed sites		24h	0	0	0	0	0	Ses education & occupation	ppb	26.11				12.03	1.05	0.82	1.35	n		no
1	768	Abbey	1999	AHSMOG	Region of the Americas	0	O3	Sub-sample of the Adventist Health Survey. All subjects, Seventh Day Adventists, white, non-Hispanic and resident in California.	The United States	1977-1992	2278	63	Μ	58.5	RESP	460-519		Interpolated fixed sites		24h	0	0	0	0	0	Ses education & occupation	ppb	26.11				12.03	1.12	0.85	1.47	n		no
1	1293	Weichenthal	2017	CanCHEC	Region of the Americas		NO2	Country-wide population based adminsitrative cohort	Canada	2001-2011	2448500	21100	FM	25-89	RESP		J00-J99	LUR inc satellite etc	lag 1 of 3yrs MA		0	0	1	1	0	income etc as SES	ppb	11.47	3.36	24.52	1	8.11	1.091	1.061	1.122	no		no
1	1293	Weichenthal	2017	CanCHEC	Region of the Americas	1	O3	Country-wide population based adminsitrative cohort	Canada	2001-2011	2448500	21100	FM	25-89	RESP		J00-J99	interpolated fixed sites	lag 1 of 3yrs MA	8-h	0	0	1	1	0	income etc as SES	ppb	38.29	27.61	50.51	1	10.5	1.04	1.01	1.07	no		no
1	1577	Turner	2016	ACS CPS-II	Region of the Americas		NO2	Friends, neighbours, acquaintances of ACS volunteers	The United States	1982-2004	669046	237201	FM	>=30	ACM	All	All	LUR	2006		0	0	0	0	0	six sodiodemographic ecological covariates at both the postal code and postal code minus county-level mean derived from 1990 census	ppb	11.6	5.1	21.2	1	10	1.04	1.03	1.06	PM2.5/O3		no
1	1577	Turner	2016	ACS CPS-II	Region of the Americas	1	O3	Friends, neighbours, acquaintances of ACS volunteers	The United States	1982-2004	669046	237201	FM	>=30	ACM	all	all	LUR	2006	8-h	0	0	0	0	0	six sodiodemographic ecological covariates at both the postal code and postal code minus county-level mean derived from 1990 census	ppb	38.2	31.1	45	1	10	1.02	1.02	1.03	NO2/PM2.5 & PM2.5		no
1	1577	Turner	2016	ACS CPS-II	Region of the Americas	0	O3	Friends, neighbours, acquaintances of ACS volunteers	The United States	1982-2004	669046	237201	FM	>=30	ACM	all	all	LUR	2006	8-h	0	0	0	0	0	six sodiodemographic ecological covariates at both the postal code and postal code minus county-level mean derived from 1990 census	ppb	38.2	31.1	45	1	10	1.02	1.01	1.04	PM2.5		no
1	1577	Turner	2016	ACS CPS-II	Region of the Americas		NO2	Friends, neighbours, acquaintances of ACS volunteers	The United States	1982-2004	669046	20484	FM	>=30	RESP	460–519	00–J9	LUR	2006		0	0	0	0	0	six sodiodemographic ecological covariates at both the postal code and postal code minus county-level mean derived from 1990 census	ppb	11.6	5.1	21.2	1	10	1.03	0.99	1.07	n		no
1	1577	Turner	2016	ACS CPS-II	Region of the Americas	1	O3	Friends, neighbours, acquaintances of ACS volunteers	The United States	1982-2004	669046	20484	FM	>=30	RESP	460-519	J00-J98	LUR	2006	8-h	0	0	0	0	0	six sodiodemographic ecological covariates at both the postal code and postal code minus county-level mean derived from 1990 census	ppb	38.2	31.1	45	1	10	1.1	1.07	1.12	PM2.5		no
1	1577	Turner	2016	ACS CPS-II	Region of the Americas	0	O3	Friends, neighbours, acquaintances of ACS volunteers	The United States	1982-2004	669046	20484	FM	>=30	RESP	460-519	J00-J98	LUR	2006	8-h	0	0	0	0	0	six sodiodemographic ecological covariates at both the postal code and postal code minus county-level mean derived from 1990 census	ppb	38.2	31.1	45	1	10	1.14	1.1	1.18	PM2.5/ NO2PM2.5		no
1	1577	Turner	2016	ACS CPS-II	Region of the Americas		NO2	Friends, neighbours, acquaintances of ACS volunteers	The United States	1982-2004	669046	9967	FM	>=30	COPD	490–496	J19–J46	LUR	2006		0	0	0	0	0	six sodiodemographic ecological covariates at both the postal code and postal code minus county-level mean derived from 1990 census	ppb	11.6	5.1	21.2	1	10	1.01	0.96	1.06	n		no
1	1577	Turner	2016	ACS CPS-II	Region of the Americas	1	O3	Friends, neighbours, acquaintances of ACS volunteers	The United States	1982-2004	669046	9967	FM	>=30	COPD	490-496	J19-J46	LUR	2006	8-h	0	0	0	0	0	six sodiodemographic ecological covariates at both the postal code and postal code minus county-level mean derived from 1990 census	ppb	38.2	31.1	45	1	10	1.14	1.1	1.19	PM2.5		no
1	1577	Turner	2016	ACS CPS-II	Region of the Americas	0	O3	Friends, neighbours, acquaintances of ACS volunteers	The United States	1982-2004	669046	9967	FM	>=30	COPD	490-496	J19-J46	LUR	2006	8-h	0	0	0	0	0	six sodiodemographic ecological covariates at both the postal code and postal code minus county-level mean derived from 1990 census	ppb	38.2	31.1	45	1	10	1.14	1.09	1.21	PM2.5/ NO2PM2.5		no
1	1577	Turner	2016	ACS CPS-II	Region of the Americas		NO2	Friends, neighbours, acquaintances of ACS volunteers	The United States	1982-2004	669046	6599	FM	>=30	ALRI	480-487	J10-J18	LUR	2006		0	0	0	0	0	six sodiodemographic ecological covariates at both the postal code and postal code minus county-level mean derived from 1990 census	ppb	11.6	5.1	21.2	1	10	1.11	1.05	1.18	n		no
1	1577	Turner	2016	ACS CPS-II	Region of the Americas	1	O3	Friends, neighbours, acquaintances of ACS volunteers	The United States	1982-2004	669046	6599	FM	>=30	ALRI	480-487	J10-J18	LUR	2006	8-h	0	0	0	0	0	six sodiodemographic ecological covariates at both the postal code and postal code minus county-level mean derived from 1990 census	ppb	38.2	31.1	45	1	10	1.08	1.05	1.12	PM2.5		no
1	1577	Turner	2016	ACS CPS-II	Region of the Americas	0	O3	Friends, neighbours, acquaintances of ACS volunteers	The United States	1982-2004	669046	6599	FM	>=30	ALRI	480-487	J10-J18	LUR	2006	8-h	0	0	0	0	0	six sodiodemographic ecological covariates at both the postal code and postal code minus county-level mean derived from 1990 census	ppb	38.2	31.1	45	1	10	1.15	1.08	1.23	PM2.5/ NO2PM2.5		no
1	1689	Crouse	2015	CanCHEC	Region of the Americas		NO2	Country-wide population based adminsitrative cohort	Canada	1991-2006	2521525	24900	FM	25-89	RESP	460-519	J00-J98	LUR			0	0	2	2	0	Sensitivity analysis smoking & BMI using Shin method	ppb	11.6	0	51.5	0	8.1	1.036	1.012	1.061	PM2.5/O3		splines-supra linear
1	1689	Crouse	2015	CanCHEC	Region of the Americas	1	O3	Country-wide population based adminsitrative cohort	Canada	1991-2006	2521525	24900	FM	25-89	RESP	460-519	J00-J98	LUR		8-h	0	0	2	2	0	Sensitivity analysis smoking & BMI using Shin method	ppb	39.6	10.7	60	0	9.5	0.971	0.953	0.989	NO2/PM10		splines-sub linear
1	1689	Crouse	2015	CanCHEC	Region of the Americas		NO2	Country-wide population based adminsitrative cohort	Canada	1991-2006	2521525	14170	FM	25-89	COPD	490-496	J19-J46	LUR			0	0	2	2	0	Sensitivity analysis smoking & BMI using Shin method	ppb	11.6	0	51.5	0	8.1	1.068	1.035	1.102	PM2.5/O3		splines-supra linear
1	1689	Crouse	2015	CanCHEC	Region of the Americas	1	O3	Country-wide population based adminsitrative cohort	Canada	1991-2006	2521525	14170	FM	25-89	COPD	490-496	J19-J46	LUR		8-h	0	0	2	2	0	Sensitivity analysis smoking & BMI using Shin method	ppb	39.6	10.7	60	0	9.5	0.972	0.949	0.996	NO2/PM10		splines-sub linear
1	2026	Gan	2013	Metro Vancouver	Region of the Americas		NO2	Long-term (5+ years) residents of Metropolitan Vancouver with no CHD history.	Canada	1999-2002	467994	541	FM	45-85	COPD	490–492, 496	J40-44				0	0	1	1	2	SES neighbourhood	ug/m3	32.2	15.3	57.7	0	8.4	1.04	0.96	1.13	BC/PM2.5		splines-not clear shape
1	2045	Yorifuji	2013	Shizuoka Elderly Cohort	Western Pacific Region		NO2	Age-sex - stratification random sample of residents from 74 municipalities of Shizuoka	Japan	1999-2009	13412	1663	FM	65-84	ACM			LUR	separate annual models 1996-2009/time-varying annual exposure used		0	0	0	0	0	Ses financial capability, and area mean taxable income	ug/m3	22	9.4	77.08	0	10	1.12	1.07	1.18	n	min P0, max P100	no
1	2045	Yorifuji	2013	Shizuoka Elderly Cohort	Western Pacific Region		NO2	Age-sex - stratification random sample of residents from 74 municipalities of Shizuoka	Japan	1999-2009	13412	281	FM	65-84	RESP		J00-J99	LUR	separate annual models 1996-2009/time-varying annual exposure used		0	0	0	0	0	Ses financial capability, and area mean taxable income	ug/m3	22	9.4	77.08	0	10	1.19	1.06	1.34	n
1	2045	Yorifuji	2013	Shizuoka Elderly Cohort	Western Pacific Region		NO2	Age-sex - stratification random sample of residents from 74 municipalities of Shizuoka	Japan	1999-2009	13412	50	FM	65-84	COPD		J40–47	LUR	separate annual models 1996-2009/time-varying annual exposure used		0	0	0	0	0	Ses financial capability, and area mean taxable income	ug/m3	22	9.4	77.08	0	10	0.98	0.75	1.29	n
1	2045	Yorifuji	2013	Shizuoka Elderly Cohort	Western Pacific Region		NO2	Age-sex - stratification random sample of residents from 74 municipalities of Shizuoka	Japan	1999-2009	13412	159	FM	65-84	ALRI		J10–29	LUR	separate annual models 1996-2009/time-varying annual exposure used		0	0	0	0	0	Ses financial capability, and area mean taxable income	ug/m3	22	9.4	77.08	0	10	1.15	0.99	1.35	n
1	2631	Filleul	2005	PAARC	European Region		NO2	Adults from French family households resident in 24/18 areas of 7 Cities.	France	1974-2000	14284	2396	FM	25-59	ACM	<800		Monitoring station			0	0	0	0	0	Ses education & employment	ug/m3	36.5	12	61	0	10	1.14	1.03	1.25	no	Mean of range, min P0, max P100	no
1	2926	HEI	2000	Harvard Six Cities	Region of the Americas		NO2	Random sample from white subjects in six communities	The United States	1979-1989	8111	1430	FM	25-74	ACM			Monitoring station			0	0	0	0	0	SES education	ppb	16.1				15.8	1.25	1.07	1.46	SO4	Median mean. Investigators (and board) selected	suggest linearity
1	2926	HEI	2000	Harvard Six Cities	Region of the Americas	0	O3	Random sample from white subjects in six communities	The United States	1974-1989	8111	1430	FM	49.7	ACM			Monitoring station		1-h	0	0	0	0	0		ppb	21.6				10	0.87	0.76	1	n	median of 6 cities in table 17a	suggest linearity
1	2927	Yang	2018	EHS	Western Pacific Region		NO2	Elderly Health Centre cohort	Hong Kong Special Administrative Region (China)	1998-2011	61386		FM	>=65	ACM		A00-R99	Back-extrapolation -LUR			0	0	0	0	0	Education & monthly expenses + area level SES/smoking	ug/m3	104	81.3	139.1	1	25.6	1	0.97	1.03	PM2.5; BC; PM2.5/BC		splines/ linear
1	2927	Yang	2018	EHS	Western Pacific Region		NO2	Elderly Health Centre cohort	Hong Kong Special Administrative Region (China)	1998-2011	61386		FM	>=65	RESP		J00-J47, J80-J99	Back-extrapolation -LUR			0	0	0	0	0	Education & monthly expenses + area level SES/smoking	ug/m3	104	81.3	139.1	1	25.6	0.99	0.93	1.06	PM2.5; BC; PM2.5/BC
1	2927	Yang	2018	EHS	Western Pacific Region		NO2	Elderly Health Centre cohort	Hong Kong Special Administrative Region (China)	1998-2011	61386		FM	>=65	COPD		J40–I44, I47	Back-extrapolation -LUR			0	0	0	0	0	Education & monthly expenses + area level SES/smoking	ug/m3	104	81.3	139.1	1	25.6	1.02	0.9	1.16	PM2.5; BC; PM2.5/BC
1	2927	Yang	2018	EHS	Western Pacific Region		NO2	Elderly Health Centre cohort	Hong Kong Special Administrative Region (China)	1998-2011	61386		FM	>=65	ALRI		J40-J44,J47	Back-extrapolation -LUR			0	0	0	0	0	Education & monthly expenses + area level SES/smoking	ug/m3	104	81.3	139.1	1	25.6	0.98	0.9	1.06	PM2.5; BC; PM2.5/BC
2	84	Bouma	2023	Dutch administrative	European Region		NO2	Country-wide population based adminsitrative cohort	Netherlands (Kingdom of the)	2013-2019	10735734	945615	FM	>=30	ACM		A00-R99	dispersion models at 10 x10	2016		0	0	2	2	0	income	μg/m3	19.79	16.57	23.09	2	6.52	1.018	1.014	1.023	with UFP		not for NO2 but previous ELAPSE supports linear
2	84	Bouma	2023	Dutch administrative	European Region		NO2	Country-wide population based adminsitrative cohort	Netherlands (Kingdom of the)	2013-2019	10735734	244977	FM	>=30	CVD		I10-I70	dispersion models at 10 x10	2016		0	0	2	2	0	income	ug/m3	19.79	16.57	23.09	2	6.52	1.001	0.992	1.01	with UFP		not for NO2 but previous ELAPSE supports linear
2	84	Bouma	2023	Dutch administrative	European Region		NO2	Country-wide population based adminsitrative cohort	Netherlands (Kingdom of the)	2013-2019	10735734	84734	FM	>=30	RESP		J00-J99	dispersion models at 10 x10	2016		0	0	2	2	0	income	ug/m3	19.79	16.57	23.09	2	6.52	1.058	1.042	1.074	with UFP		not for NO2 but previous ELAPSE supports linear
2	84	Bouma	2023	Dutch administrative	European Region		NO2	Country-wide population based adminsitrative cohort	Netherlands (Kingdom of the)	2013-2019	10735734	71622	FM	>=30	LC		C34	dispersion models at 10 x10	2016		0	0	2	2	0	income	ug/m3	19.79	16.57	23.09	2	6.52	1.063	1.046	1.08	with UFP		not for NO2 but previous ELAPSE supports linear
2	97	Brunekreef	2021	ELAPSE admininstrative	European Region	1	O3	Six population-based nationwide cohorts in Belgium, Denmark, England, the Netherlands, Norway, and Switzerland, and from one citywide cohort in Rome, Italy (7 Administrative cohorts)	Europe	2000-2017	28153138	182752	MF	>=30	COPD	490-492,494,496	J40-44,J47	Hybrid Europe-wide LUR	2010	8-h	0	0	2	2	2	almost all cases, age, sex, marital status, educational level, occupational status, and individual-level and area-level income or socioeconomic position Results were robust to indirect adjustment for the lifestyle variables of body-mass index and smoking	μg/m3	74.5-94.8				10	0.935	0.882	0.991	7		splines-supra- linear
2	97	Brunekreef	2021	ELAPSE admininstrative	European Region		NO2	Six population-based nationwide cohorts in Belgium, Denmark, England, the Netherlands, Norway, and Switzerland, and from one citywide cohort in Rome, Italy (7 Administrative cohorts)	Europe	2000-2017	28153138	182752	MF	>=30	COPD	490-492,494,496	J40-44,J47	Hybrid Europe-wide LUR	2010		0	0	2	2	2	almost all cases, age, sex, marital status, educational level, occupational status, and individual-level and area-level income or socioeconomic position Results were robust to indirect adjustment for the lifestyle variables of body-mass index and smoking	μg/m3	25.7				10	1.078	1.034	1.124	7		splines-supra- linear
2	97	Brunekreef	2021	ELAPSE admininstrative	European Region		NO2	Six population-based nationwide cohorts in Belgium, Denmark, England, the Netherlands, Norway, and Switzerland, and from one citywide cohort in Rome, Italy (7 Administrative cohorts)	Europe	2000-2017	28153138	449251	MF	>=30	IHD	410-414	I20-I25	Hybrid Europe-wide LUR	2010		0	0	2	2	2	almost all cases, age, sex, marital status, educational level, occupational status, and individual-level and area-level income or socioeconomic position Results were robust to indirect adjustment for the lifestyle variables of body-mass index and smoking	μg/m3	25.7				10	1.036	1.007	1.066	7		splines-supra- linear
2	97	Brunekreef	2021	ELAPSE admininstrative	European Region		NO2	Six population-based nationwide cohorts in Belgium, Denmark, England, the Netherlands, Norway, and Switzerland, and from one citywide cohort in Rome, Italy (7 Administrative cohorts)	Europe	2000-2017	28153138	280037	MF	>=30	CBV	430-438	I60-I69	Hybrid Europe-wide LUR	2010		0	0	2	2	2	almost all cases, age, sex, marital status, educational level, occupational status, and individual-level and area-level income or socioeconomic position Results were robust to indirect adjustment for the lifestyle variables of body-mass index and smoking	μg/m3	25.7				10	1.019	1.003	1.035	7		splines-supra- linear
2	106	Byun	2022	NHIS-NSC	Western Pacific Region	0	O3	participants from the National Health Insurance Service-National Sample Cohort (2002–2015) residing in seven major cities in South Korea	Republic of Korea	2006–2015	179806	4820	FM	>=30	ACM		A00-R99	Monitoring stations	5yrs MA	8-h	0	0	0	0	0	income	ppb	33.6	17.5	49.1	0	10	1.1	1	1.21	2 Pollutant: PM10		splines/ near-linear
2	106	Byun	2022	NHIS-NSC	Western Pacific Region	1	O3	participants from the National Health Insurance Service-National Sample Cohort (2002–2015) residing in seven major cities in South Korea	Republic of Korea	2006–2015	179806	4820	FM	>=30	ACM		A00-R99	Monitoring stations	5yrs MA	8-h	0	0	0	0	0	income	ppb	41.4	20.6	57.9	0	10	0.94	0.86	1.03	2 Pollutant: PM10		splines/ near-linear
2	106	Byun	2022	NHIS-NSC	Western Pacific Region	0	O3	participants from the National Health Insurance Service-National Sample Cohort (2002–2015) residing in seven major cities in South Korea	Republic of Korea	2006–2015	179806	389	FM	>=30	RESP		J00-J99	Monitoring stations	5yrs MA	8-h	0	0	0	0	0	income	ppb	33.6	17.5	49.1	0	10	1.43	1.04	1.96	2 Pollutant: PM10		splines/ near-linear
2	106	Byun	2022	NHIS-NSC	Western Pacific Region	1	O3	participants from the National Health Insurance Service-National Sample Cohort (2002–2015) residing in seven major cities in South Korea	Republic of Korea	2006–2015	179806	389	FM	>=30	RESP		J00-J99	Monitoring stations	5yrs MA	8-h	0	0	0	0	0	income	ppb	41.4	20.6	57.9	0	10	1.26	0.92	1.73	2 Pollutant: PM10		splines/ near-linear
2	122	Fischer	2015	DUELS	European Region		NO2	Country-wide population based adminsitrative cohort	Netherlands (Kingdom of the)	2004-2011	7218363	209940	FM	>=30	CVD		I00-I99	LUR	1991		0	0	1	1	0	SES household income and postal code	ug/m3	31	19	44	1	10	1	0.99	1.01	2		splines-for NO2 deviation like threshold shape around 4 μg/m3
2	122	Fischer	2015	DUELS	European Region		NO2	Country-wide population based adminsitrative cohort	Netherlands (Kingdom of the)	2004-2011	7218363	53735	FM	>=30	LC		C33-34	LUR	1991		0	0	1	1	0	SES household income and postal code	ug/m3	31	19	44	1	10	1.1	1.09	1.11	2		splines-support linearity
2	186	Bentayeb	2015	Gazel cohort	European Region		NO2	EDF-GDF workers	France	1989-2013	20327	165	FM	35-50	CVD	390-459	I00-I99	Chemistry based models and assimilation	at baseline		0	0	0	0	0	Ses occupation & education	ug/m3	28				19.3	0.99	0.59	1.64	only for PM		no
2	206	Dirgawati	2019	HIMS	Western Pacific Region		NO2	study population comprised men aged ≥65 years who were recruited in a population-based cohort study in Perth (HIMS)	Australia	1996-2012	11627	6284	Μ	>=65	ACM		Any	LUR	baseline exposure		0	0	0	0	0	education	μg/m3	13.4				10	1.06	1	1.13	2 Pollutant: PM2.5 + NO2; Nox		splines/steep rise at low concentrations
2	206	Dirgawati	2019	HIMS	Western Pacific Region		NO2	study population comprised men aged ≥65 years who were recruited in a population-based cohort study in Perth (HIMS)	Australia	1996-2012	11627	325	Μ	>=65	CBV	430, 431, 433.x1, 434. x1, 436; 435; 362.3;433.x0, 434.x1	I60, I61, I63, I64; G45; H34.1; I66; I69	LUR	baseline exposure		0	0	0	0	0	education	μg/m3	13.4				10	0.92	0.7	1.19	2 Pollutant: PM2.5 + NO2; Nox		splines/linear relation??
2	230	Eum	2022	Medicare	Region of the Americas		NO2	Medicare and Medicaid enrolees living in the conterminous US	The United States	2001-2008	49712702	5266412	FM	>=65	CVD		I00−I99	LUR	100m2 12m MA at zip code		0	0	1	1	2	area SES	ppb	10.9	6.13	13.98	2	10	1.23	1.22	1.24	1		splines:supra-linear
2	230	Eum	2022	Medicare	Region of the Americas		NO2	Medicare and Medicaid enrolees living in the conterminous US	The United States	2001-2008	49712702	1480412	FM	>=65	RESP		J00−J99	LUR	100m2 12m MA at zip code		0	0	1	1	2	area SES	ppb	10.9	6.13	13.98	2	10	1.17	1.15	1.19	1		splines:sub-linear
2	230	Eum	2022	Medicare	Region of the Americas		NO2	Medicare and Medicaid enrolees living in the conterminous US	The United States	2001-2008	49712702	788658	FM	>=65	COPD		J40−J44	LUR	100m2 12m MA at zip code		0	0	1	1	2	area SES	ppb	10.9	6.13	13.98	2	10	1.06	1.03	1.08	1		splines:sub-linear
2	230	Eum	2022	Medicare	Region of the Americas		NO2	Medicare and Medicaid enrolees living in the conterminous US	The United States	2001-2008	49712702	383224	FM	>=65	ALRI		J12−J18	LUR	100m2 12m MA at zip code		0	0	1	1	2	area SES	ppb	10.9	6.13	13.98	2	10	1.33	1.29	1.37	1		splines-supra-linear
2	230	Eum	2022	Medicare	Region of the Americas		NO2	Medicare and Medicaid enrolees living in the conterminous US	The United States	2001-2008	49712702	2737025	FM	>=65	IHD		I20−I25	LUR	100m2 12m MA at zip code		0	0	1	1	2	area SES	ppb	10.9	6.13	13.98	2	10	1.26	1.24	1.27	1		splines:supra-linear
2	230	Eum	2022	Medicare	Region of the Americas		NO2	Medicare and Medicaid enrolees living in the conterminous US	The United States	2001-2008	49712702	942313	FM	>=65	CBV		I60−I69	LUR	100m2 12m MA at zip code		0	0	1	1	2	area SES	ppb	10.9	6.13	13.98	2	10	1.25	1.22	1.28	1		splines:supra-linear
2	230	Eum	2022	Medicare	Region of the Americas		NO2	Medicare and Medicaid enrolees living in the conterminous US	The United States	2001-2008	49712702	824558	FM	>=65	LC		C34	LUR	100m2 12m MA at zip code		0	0	1	1	2	area SES	ppb	10.9	6.13	13.98	2	10	1.04	1.02	1.07	1		splines:linear
2	299	Hales	2021	New Zealand Statistics	Western Pacific Region		NO2	All inhabitants	New Zealand	2013-2016	2227332	77394	FM	>=30	ACM		all codes, excluding V00-V05, V09-V10,V12-V18, V193, V20-V804, V809-X85, X88-Y8	vehicle emissions model at 50m2	2016		0	0	1	0	0	education, income	ug/m3	7.6	2.6	19.8	0	1	1.00816	1.00626	1.01006	2 Pollutant: PM2.5; NO2		no
2	299	Hales	2021	New Zealand Statistics	Western Pacific Region		NO2	All inhabitants	New Zealand	2013-2016	2227332	26766	FM	>=30	CVD		G45, I011, I012, I05-I13, I159, I20-I51, I60-I99, M30-M31	vehicle emissions model at 50m2	2016		0	0	1	0	0	education, income	ug/m3	7.6	2.6	19.8	0	1	1.007	1.003	1.01	1		no
2	299	Hales	2021	New Zealand Statistics	Western Pacific Region		NO2	All inhabitants	New Zealand	2013-2016	2227332	5856	FM	>=30	RESP		J22-J65, J668, J67-J98	vehicle emissions model at 50m2	2016		0	0	1	0	0	education, income	ug/m3	7.6	2.6	19.8	0	1	1.013	1.006	1.02	1		no
2	299	Hales	2021	New Zealand Statistics	Western Pacific Region		NO2	All inhabitants	New Zealand	2013-2016	2227332	13314	FM	>=30	IHD		I20-I25	vehicle emissions model at 50m2	2016		0	0	1	0	0	education, income	ug/m3	7.6	2.6	19.8	0	1	1.009	1.005	1.014	1		no
2	299	Hales	2021	New Zealand Statistics	Western Pacific Region		NO2	All inhabitants	New Zealand	2013-2016	2227332	6195	FM	>=30	CBV		G45, I60-I69	vehicle emissions model at 50m2	2016		0	0	1	0	0	education, income	ug/m3	7.6	2.6	19.8	0	1	1.016	1.009	1.022	1		no
2	299	Hales	2021	New Zealand Statistics	Western Pacific Region		NO2	All inhabitants	New Zealand	2013-2016	2227332	195	FM	>=30	LC		C33-C34	vehicle emissions model at 50m2	2016		0	0	1	0	0	education, income	ug/m3	7.6	2.6	19.8	0	1	1.004	0.996	1.012	1		no
2	307	Hanigan	2019	45 and Up	Western Pacific Region		NO2	Cohort participants from the the ‘45 and Up Study’, within the Sydney metropolitan, aged 45 to 79 at recruitment	Australia	2005-2015	75145	3280	FM	45-79	ACM			spatial regression model using satellite and land use data			0	0	0	0	0	Model A=age as time axis, sex, and year of enrolment; Model B=smoking status, alcohol consumption, BMI, educational level, working status and born in Australia; Model C=Model B+marital status+sufficient physical activity; Model D=Model C+location random intercept+area-level SES.	μg/m3	17.75	8.49	72.43	0	5	1.03	0.98	1.07	n		splines/ support linearity
2	348	Hvidtfeldt	2019	DCH	European Region	0	O3	Population based sample with no cancer history living in areas of Copenhagen and Aarhus.	Denmark	1993-2015	49564	10193	FM	50-64	ACM		ICD exc S-Z	Dispersion model	15yrs weighted average based on residence address	n/a	0	0	0	0	0	Result from Model 3: Adjusted for age, sex and calendar time + educational level, marital status, occupational status, smoking, alcohol consumption, physical activity, BMI, waist circumference, ETS, and fruit and vegetable consumption.+neighborhood level SES.	μg/m3	55.4	44.7	60.8	1	10	0.92	0.89	0.96	n		splines/ support linearity
2	379	Ji	2022	CLHLS	Western Pacific Region		NO2	Elderly individuals living in 23 provinces of China and the sample was selected from CLHLS datasets	China	2008-2018	11835	10795	FM	>=65	ACM			LUR for urban; satellite for rural areas			0	0	0	0	0	education	μg/m3	19.1	1.22	109	0	10	1.074	1.053	1.095	2 Pollutant: PM2.5; NO2		splines/ supralinear
2	399	Kazemiparkouhi	2020	Medicare	Region of the Americas	1	O3	Medicare and Medicade beneficiaries	The United States	2000–2008	22159190	633216	FM	>=65	RESP		J00−J99	Monitoring data	Annual Apri-September	8-h	0	0	2	2	2	race	ppb	56				10	1.038	1.034	1.042	PM2.5/NO2		no
2	399	Kazemiparkouhi	2020	Medicare	Region of the Americas	1	O3	Medicare and Medicade beneficiaries	The United States	2000–2008	22159190	328957	FM	>=65	COPD		J40−J44	Monitoring data	Annual Apri-September	8-h	0	0	2	2	2	race	ppb	56				10	1.081	1.075	1.086	PM2.5/NO2		no
2	399	Kazemiparkouhi	2020	Medicare	Region of the Americas	1	O3	Medicare and Medicade beneficiaries	The United States	2000–2008	22159190	174932	FM	>=65	ALRI		J12−J18	Monitoring data	Annual Apri-September	8-h	0	0	2	2	2	race	ppb	56				10	1	0.993	1.006	PM2.5/NO2		no
2	407	Kim	2021	KNHANES-M	Western Pacific Region		NO2	Residents in 73 districts of 7 major cities (Seoul, Busan, Daegu, Incheon, Gwangju, Daejeon, and Ulsan)	Republic of Korea	2007-2016	18220	129	FM	>=30	CVD		I00-99	monitor data	2 yrs lag of annual average		0	0	0	0	0		ppb	24.4				1	1.024	0.995	1.052	1,4		splines-support linear
2	407	Kim	2021	KNHANES-M	Western Pacific Region		NO2	Residents in 73 districts of 7 major cities (Seoul, Busan, Daegu, Incheon, Gwangju, Daejeon, and Ulsan)	Republic of Korea	2007-2016	18220	52	FM	>=30	RESP		J00-99	monitor data	2 yrs lag of annual average		0	0	0	0	0		ppb	24.4				1	0.99	0.957	1.025	1,4		splines-support linear
2	417	Katanoda	2011	Three-prefecture Cohort Study	Western Pacific Region		NO2	Subjects living in 6 areas in 3 prefectures	Japan	1983-2005	63520	518	FM	>=40	LC	162		Monitoring stations			0	0	1	0	0	occupation	ppb	17				10	1.15	1.06	1.24	n		no
2	418	Klompmaker	2020	DNHS	European Region		NO2	National 2012 health survey	Netherlands (Kingdom of the)	2013-2017	339633	26886	FM	>=30	ACM		A00-R99	LUR ESCAPE models	2009 measurements		0	0	0	0	0		ug/m3	23.01 (median)				7.61	0.99	0.97	1.01	n		splines- linear where data in the NO2 distr
2	418	Klompmaker	2020	DNHS	European Region		NO2	National 2012 health survey	Netherlands (Kingdom of the)	2013-2017	339633	8020	FM	>=30	CVD		I00-I99	LUR ESCAPE models	2009 measurements		0	0	0	0	0		ug/m3	23.01 (median)				7.61	0.97	0.93	1.01			splines- linear where data in the NO2 distr
2	418	Klompmaker	2020	DNHS	European Region		NO2	National 2012 health survey	Netherlands (Kingdom of the)	2013-2017	339633	2429	FM	>=30	RESP		J00-J99	LUR ESCAPE models	2009 measurements		0	0	0	0	0		ug/m3	23.01 (median)				7.61	0.98	0.91	1.06			splines- more linear where data in the NO2 distr
2	418	Klompmaker	2020	DNHS	European Region		NO2	National 2012 health survey	Netherlands (Kingdom of the)	2013-2017	339633	1357	FM	>=30	COPD		J40-J44	LUR ESCAPE models	2009 measurements		0	0	0	0	0		ug/m3	23.01 (median)				7.61	0.96	0.86	1.06			splines- linear where data in the NO2 distr
2	418	Klompmaker	2020	DNHS	European Region		NO2	National 2012 health survey	Netherlands (Kingdom of the)	2013-2017	339633	1986	FM	>=30	IHD		I20−I25	LUR ESCAPE models	2009 measurements		0	0	0	0	0		ug/m3	23.01 (median)				7.61	0.91	0.84	0.99			splines- linear where data in the NO2 distr
2	418	Klompmaker	2020	DNHS	European Region		NO2	National 2012 health survey	Netherlands (Kingdom of the)	2013-2017	339633	1773	FM	>=30	CBV		I60−I69	LUR ESCAPE models	2009 measurements		0	0	0	0	0		ug/m3	23.01 (median)				7.61	1.07	0.98	1.17			splines- linear where data in the NO2 distr
2	418	Klompmaker	2020	DNHS	European Region		NO2	National 2012 health survey	Netherlands (Kingdom of the)	2013-2017	339633	2195	FM	>=30	LC		C34	LUR ESCAPE models	2009 measurements		0	0	0	0	0		ug/m3	23.01 (median)				7.61	1.03	0.96	1.11			splines- linear where data in the NO2 distr
2	420	Klompmaker	2021	Dutch administrative	European Region		NO2	Country-wide population based adminsitrative cohort	Netherlands (Kingdom of the)	2013-2018	10481566	49530	FM	>=30	IHD		I20−I25	average of LUR, ELAPSE and dispersion models	~2010		0	0	2	2	0	Standardized household income as an individual covariate	μg/m3	26.3 (median)				8.3	1.011	0.992	1.031	n		splines- deviations from linearity, but linear where data in the NO2 distr
2	420	Klompmaker	2021	Dutch administrative	European Region		NO2	Country-wide population based adminsitrative cohort	Netherlands (Kingdom of the)	2013-2018	10481566	52276	FM	>=30	CBV		I60−I69	average of LUR, ELAPSE and dispersion models	~2010		0	0	2	2	0	Standardized household income as an individual covariate	μg/m3	26.3 (median)				8.3	1.035	1.015	1.056	n		splines- supra linear
2	424	Lipsett	2011	CTS	Region of the Americas		NO2	Prospective cohort of female public school professionals living in California.	The United States	1997-2005	12336	408	F	>=30	CVD	390-459	I00-I99	averages of 3km interpolated monitor data			0	0	0	0	2	Ses neighbourhood	ppb	33.59	5.24	67.19	0	10.29	0.98	0.88	1.09		Min P0, max P100. See COI statements
2	424	Lipsett	2011	CTS	Region of the Americas		NO2	Prospective cohort of female public school professionals living in California.	The United States	1997-2005	12336	193	F	>=30	IHD	410-414	I20-I25	averages of 3km interpolated monitor data			0	0	0	0	2	Ses neighbourhood	ppb	33.59	5.24	67.19	0	10.29	1.07	0.92	1.25		Min P0, max P100. See COI statements
2	424	Lipsett	2011	CTS	Region of the Americas		NO2	Prospective cohort of female public school professionals living in California.	The United States	1997-2005	12336	104	F	>=30	CBV	430-438	I60-I69	averages of 3km interpolated monitor data			0	0	0	0	2	Ses neighbourhood	ppb	33.59	5.24	67.19	0	10.29	0.86	0.7	1.06		Min P0, max P100. See COI statements
2	424	Lipsett	2011	CTS	Region of the Americas		NO2	Prospective cohort of female public school professionals living in California.	The United States	1997-2005	12336	67	F	>=30	LC	460-519	J00-J98	averages of 3km interpolated monitor data			0	0	0	0	2	Ses neighbourhood	ppb	33.59	5.24	67.19	0	10.29	1	0.75	1.33		Min P0, max P100. See COI statements
2	428	Kulick	2023	WHI	Region of the Americas		NO2	Post-menopausal women cohort	The United States	1993-2010	155410	946	F	50-79	CBV			kriging	annual with lags		0	0	0	0	0	only F so not adj for sex	ppb	17.7	0.9	48.4	0	9.5	1.05	0.98	1.13	n		no
2	442	Hart	2011	Trucking industry cohort	Region of the Americas		NO2	Men employed in four trucking companies	The United States	1985-2000	53814	1682	Μ	15.3-84.9	CVD	401-440	I10-I70	spatial smoothing	average residential exposure		0	0	1	1	0	SES control - all truck drivers	ppb	14.2	4.4	26.3	1	8	1.069	1.006	1.136	1	See COI statements	no
2	442	Hart	2011	Trucking industry cohort	Region of the Americas		NO2	Men employed in four trucking companies	The United States	1985-2000	53814	1109	Μ	15.3-84.9	IHD	410-414	I20-I25	spatial smoothing	average residential exposure		0	0	1	1	0	SES control - all truck drivers	ppb	14.2	4.4	26.3	1	8	1.006	0.932	1.086	1	See COI statements	no
2	442	Hart	2011	Trucking industry cohort	Region of the Americas		NO2	Men employed in four trucking companies	The United States	1985-2000	53814	800	Μ	15.3-84.9	LC	162	C33-C34	spatial smoothing	average residential exposure		0	0	1	1	0	SES control - all truck drivers	ppb	14.2	4.4	26.3	1	8	1.055	0.966	1.153	1
2	447	Lefler	2019	NHIS	Region of the Americas		NO2	Adult NHIS respondents	The United States	1987-2015	635539	106385	FM	18-84	ACM			empirical models employed regulatory monitoring and land-use data			0	0	0	0	0		ppb	10.69				6.72	1.012	1.002	1.022	2 Pollutant: PM2.5; NO2; O3; PM2.5-10; SO2; CO; with all pollutants (basic); with all pollutants (complex)		no
2	447	Lefler	2019	NHIS	Region of the Americas	1	O3	Adult NHIS respondents	The United States	1987-2015	635539	106385	FM	18-84	ACM			Models with monitoring and land-use data		8-h	0	0	0	0	0		ppb	47.45				6.75	1.021	1.013	1.03	2 Pollutant: PM2.5; NO2; O3; PM2.5-10; SO2; CO; with all pollutants (basic); with all pollutants (complex)		no
2	479	Lim	2019	NIH-AARP Diet and Health	Region of the Americas		NO2	Participants from 6 U.S. states and 2 metropolitan areas	The United States	1995-2011	548780	126806	FM	50–71	ACM			kriging models combining land use regression methods with satellite data			0	0	0	0	0		ppb	11.1	1.5	31.7	0	10	1.04	1.02	1.05
2	479	Lim	2019	NIH-AARP Diet and Health	Region of the Americas	0	O3	Participants from 6 U.S. states and 2 metropolitan areas	The United States	1995-2011	548780	126806	FM	50–71	ACM			Kriging combiningLUR with satellite data		8-h	0	0	0	0	0		ppb	39	26.8	56.3	0	10	0.99	0.98	1	Multi: PM2.5+NO2		splines/ support linearity
2	479	Lim	2019	NIH-AARP Diet and Health	Region of the Americas	1	O3	Participants from 6 U.S. states and 2 metropolitan areas	The United States	1995-2011	548780	126806	FM	50–71	ACM			Kriging combiningLUR with satellite data		8-h	0	0	0	0	0		ppb	46.2	29.5	70.4	0	10	1	0.99	1.01	Multi: PM2.5+NO2		splines/ support linearity
2	479	Lim	2019	NIH-AARP Diet and Health	Region of the Americas		NO2	Participants from 6 U.S. states and 2 metropolitan areas	The United States	1995-2011	548780	12459	FM	50–71	RESP	460–519	J00–J98	kriging models combining land use regression methods with satellite data			0	0	0	0	0		ppb	11.1	1.5	31.7	0	10	1.04	0.99	1.08
2	479	Lim	2019	NIH-AARP Diet and Health	Region of the Americas	0	O3	Participants from 6 U.S. states and 2 metropolitan areas	The United States	1995-2011	548780	12459	FM	50–71	RESP	460–519	J00–J98	Kriging combiningLUR with satellite data		8-h	0	0	0	0	0		ppb	39	26.8	56.3	0	10	1.04	1	1.09	Multi: PM2.5+NO2		splines/ support linearity
2	479	Lim	2019	NIH-AARP Diet and Health	Region of the Americas	1	O3	Participants from 6 U.S. states and 2 metropolitan areas	The United States	1995-2011	548780	12459	FM	50–71	RESP	460–519	J00–J98	Kriging combiningLUR with satellite data		8-h	0	0	0	0	0		ppb	46.2	29.5	70.4	0	10	1.04	1.02	1.06	Multi: PM2.5+NO2		splines/ support linearity
2	479	Lim	2019	NIH-AARP Diet and Health	Region of the Americas		NO2	Participants from 6 U.S. states and 2 metropolitan areas	The United States	1995-2011	548780	7748	FM	50–71	COPD	491–492, 494, 496	J40–J44	kriging models combining land use regression methods with satellite data			0	0	0	0	0		ppb	11.1	1.5	31.7	0	10	1.03	0.98	1.08
2	479	Lim	2019	NIH-AARP Diet and Health	Region of the Americas	0	O3	Participants from 6 U.S. states and 2 metropolitan areas	The United States	1995-2011	548780	7748	FM	50–71	COPD	491–492, 494, 496	J40–J44	Kriging combiningLUR with satellite data		8-h	0	0	0	0	0		ppb	39	26.8	56.3	0	10	1.09	1.03	1.15	Multi: PM2.5+NO2		splines/ support linearity
2	479	Lim	2019	NIH-AARP Diet and Health	Region of the Americas	1	O3	Participants from 6 U.S. states and 2 metropolitan areas	The United States	1995-2011	548780	7748	FM	50–71	COPD	491–492, 494, 496	J40–J44	Kriging combiningLUR with satellite data		8-h	0	0	0	0	0		ppb	46.2	29.5	70.4	0	10	1.05	1.02	1.08	Multi: PM2.5+NO2		splines/ support linearity
2	479	Lim	2019	NIH-AARP Diet and Health	Region of the Americas		NO2	Participants from 6 U.S. states and 2 metropolitan areas	The United States	1995-2011	548780	1889	FM	50–71	ALRI	480–48	J00–J98	kriging models combining land use regression methods with satellite data			0	0	0	0	0		ppb	11.1	1.5	31.7	0	10	1.22	1.11	1.35
2	479	Lim	2019	NIH-AARP Diet and Health	Region of the Americas	0	O3	Participants from 6 U.S. states and 2 metropolitan areas	The United States	1995-2011	548780	1889	FM	50–71	ALRI	480–48	J00–J98	Kriging combiningLUR with satellite data		8-h	0	0	0	0	0		ppb	39	26.8	56.3	0	10	1	0.9	1.11	Multi: PM2.5+NO2		splines/ support linearity
2	479	Lim	2019	NIH-AARP Diet and Health	Region of the Americas	1	O3	Participants from 6 U.S. states and 2 metropolitan areas	The United States	1995-2011	548780	1889	FM	50–71	ALRI	480–48	J00–J98	Kriging combiningLUR with satellite data		8-h	0	0	0	0	0		ppb	46.2	29.5	70.4	0	10	1.05	0.99	1.1	Multi: PM2.5+NO2		splines/ support linearity
2	479	Lim	2019	NIH-AARP Diet and Health	Region of the Americas		NO2	Participants from 6 U.S. states and 2 metropolitan areas	The United States	1995-2011	548780	13529	FM	50–71	LC	162	C33–C34	kriging models combining land use regression methods with satellite data			0	0	0	0	0		ppb	11.1	1.5	31.7	0	10	1	0.97	1.04
2	480	Lim	2019	NIH-AARP Diet and Health	Region of the Americas		NO2	Participants from 6 U.S. states and 2 metropolitan areas	The United States	1995-2011	548845	39532	FM	50–71	CVD	390–459	I00–I99	spatio-temporal kriging of LUR and satellite	lag 1 annual average		0	0	0	0	0		ppb	14.2				10	1.06	1.04	1.08	1		spline-support linearity
2	480	Lim	2019	NIH-AARP Diet and Health	Region of the Americas		NO2	Participants from 6 U.S. states and 2 metropolitan areas	The United States	1995-2011	548845	22329	FM	50–71	IHD	410–414	I20−I25	spatio-temporal kriging of LUR and satellite	lag 1 annual average		0	0	0	0	0		ppb	14.2				10	1.08	1.05	1.11	1		spline-support linearity
2	480	Lim	2019	NIH-AARP Diet and Health	Region of the Americas		NO2	Participants from 6 U.S. states and 2 metropolitan areas	The United States	1995-2011	548845	5592	FM	50–71	CBV	430–438	I60−I69	spatio-temporal kriging of LUR and satellite	lag 1 annual average		0	0	0	0	0		ppb	14.2				10	1.04	0.99	1.09	1		spline-support linearity
2	484	Brunekreef	2009	NLCS-AIR	European Region		NO2	Subjects from 323 municipalities	Netherlands (Kingdom of the)	1987-1996	120227	1888	MF	55-69	LC	162	C33–C34	Interpolation & LUR			0	0	1	0	2	SES area level	ug/m3	38	22	49	1	30	0.91	0.72	1.15	no		no
2	484	Brunekreef	2009	NLCS-AIR	European Region		NO2	Subjects selected from 323 of the 714 municipalities of the Netherlands	Netherlands (Kingdom of the)	1987-1996	120227	6137	MF	55-69	CVD	400–440	I10-I70	Interpolation & LUR	at baseline overall NO2 (back & local)		0	0	1	0	2	SES area level	ug/m3	38	22	49	1	30	1.07	0.94	1.21	no		no
2	498	Liu	2022	ELAPSE pooled	European Region		NO2	Pooled data from 8 cohorts in Sweden, Denmark, France,the Netherlands, Germany and Austria	Europe	1990 -2015	325367	695	FM	48.7	ALRI	480–486, 466	J12-J18, J20-J22	Hybrid Europe-wide LUR	2010		0	0	0	0	0	age, sex, year of baseline visit, smoking status , smoking duration, (years), smoking intensity , body mass index, marital status, employment status (yes or no), and 2001 small area level mean income.	μg/m3	25	2.68	81.02	0	10	1.1	0.98	1.24	2 Pollutant: O3;PM2.5;BC		y-support linearity
2	498	Liu	2022	ELAPSE pooled	European Region	1	O3	Pooled data from 8 cohorts in Sweden, Denmark, France,the Netherlands, Germany and Austria	Europe	1990 -2015	325367	695	FM	48.7	ALRI	480–486, 466	J12-J18, J20-J22	Hybrid Europe-wide LUR	2010	8-h	0	0	0	0	0	age, sex, year of baseline visit, smoking status , smoking duration, (years), smoking intensity , body mass index, marital status, employment status (yes or no), and 2001 small area level mean income.	μg/m3	85.32	36.32	115.51	0	10	0.93	0.73	1.17	2 Pollutant: NO2;PM2.5;BC		y-support linearity
2	582	Nieuwenhuijsen	2018	SIDIAP Barcelona	European Region		NO2	Pariticipants living in Barcelona city and registered on 1 January 2010 by the SIDIAP .	Spain	2010-2014	792649	28391	MF	>=18	ACM			LUR			0	0	1	0	2	score at area for SES	μg/m3	53.42	48.18	59.7	2	5	1.01	1	1.02	n		no
2	600	Naess	2007	Oslo Cohort	European Region		NO2	Inhabitants of Oslo	Norway	1992-1998	143842	2007	Μ	51-70	CVD	390-459	I00-I119	dispersion model	average weighted 1992-5		0	0	1	1	0	SES-education	ug/m3	39	1.94	73.16	0	15.5	1.08	1.04	1.13	0		nonparamertic-threshold at4no
2	600	Naess	2007	Oslo Cohort	European Region		NO2	Inhabitants of Oslo	Norway	1992-1998	143842	4531	Μ	71-90	CVD	390-459	I00-I119	dispersion model	average weighted 1992-5		0	0	1	1	0	SES-education	ug/m3	39	1.94	73.16	0	15.5	1.02	0.99	1.05	0		nonparamertic-threshold at4no
2	600	Naess	2007	Oslo Cohort	European Region		NO2	Inhabitants of Oslo	Norway	1992-1998	143842	946	F	51-70	CVD	390-459	I00-I119	dispersion model	average weighted 1992-5		0	0	1	1	0	SES-education	ug/m3	39	1.94	73.16	0	15.5	1.07	1	1.14	0		nonparamertic-threshold at4no
2	600	Naess	2007	Oslo Cohort	European Region		NO2	Inhabitants of Oslo	Norway	1992-1998	143842	7480	F	71-90	CVD	390-459	I00-I119	dispersion model	average weighted 1992-5		0	0	1	1	0	SES-education	ug/m3	39	1.94	73.16	0	15.5	1.01	0.99	1.04	0		nonparamertic-threshold at 4no
2	600	Naess	2007	Oslo Cohort	European Region		NO2	Inhabitants of Oslo	Norway	1992-1998	143842	449	Μ	51-70	LC	162	C34	dispersion model	average weighted 1992-5		0	0	1	1	0	SES-education	ug/m3	39	1.94	73.16	0	15.5	1.07	0.97	1.18	0		nonparamertic-threshold at 4no
2	600	Naess	2007	Oslo Cohort	European Region		NO2	Inhabitants of Oslo	Norway	1992-1998	143842	424	Μ	71-90	LC	162	C34	dispersion model	average weighted 1992-5		0	0	1	1	0	SES-education	ug/m3	39	1.94	73.16	0	15.5	1.09	0.98	1.2	0		nonparamertic-threshold at 4no
2	600	Naess	2007	Oslo Cohort	European Region		NO2	Inhabitants of Oslo	Norway	1992-1998	143842	295	F	51-70	LC	162	C34	dispersion model	average weighted 1992-5		0	0	1	1	0	SES-education	ug/m3	39	1.94	73.16	0	15.5	1.23	1.1	1.38	0		nonparamertic-threshold at 4no
2	600	Naess	2007	Oslo Cohort	European Region		NO2	Inhabitants of Oslo	Norway	1992-1998	143842	285	F	71-90	LC	162	C34	dispersion model	average weighted 1992-5		0	0	1	1	0	SES-education	ug/m3	39	1.94	73.16	0	15.5	1.12	0.98	1.27	0		nonparamertic-threshold at 4no
2	606	Pappin	2019	CanCHEC	Region of the Americas		NO2	Country-wide population based adminsitrative cohort	Canada	1991-2016	8500000		FM	24-89	ACM	<800	A00-R99	LUR			0	0	1	1	0		ppb					6.63	1.005	1.002	1.008	2 Pollutant: NO2; O3, Ox		no
2	606	Pappin	2019	CanCHEC	Region of the Americas	1	O3	Country-wide population based adminsitrative cohort	Canada	1991-2016	8500000		FM	24-89	ACM	<800	A00-R99	LUR		8-h	0	0	1	1	0		ppb					10.2	1.073	1.068	1.077	2 Pollutant: NO2; O3, Ox		no
2	703	Shi	2022	Medicare	Region of the Americas		NO2	Medicare and Medicade beneficiaries	The United States	2001-2017	68721015	27265708	FM	>=65	ACM			Ensemble model with 3 machine learning models			0	0	2	2	2	area level SES and smoking rate, BMI	ppb	16.4				10	1.025	1.023	1.028	Tri-pollutant: PM2.5; NO2; O3		splines/linear around the majority of data
2	703	Shi	2022	Medicare	Region of the Americas	1	O3	Medicare and Medicade beneficiaries	The United States	2001-2017	68721015	27265708	FM	>=65	ACM			Ensemble model with 3 machine learning models		8-h	0	0	2	2	2	area level SES and smoking rate, BMI	ppb	43.5				10	1.025	1.021	1.03	Tri-pollutant: PM2.5; NO2; O3		splines/ nonlinear relationship
2	722	Sommar	2021	Umea-VIP	European Region		NO2	Individuals living in Umeå	Sweden	1990-2014	42580	1151	MF	40 (median)	ACM			coupled 2 dispersion models DEHM/UBM	lag1 annual concentration		0	0	0	0	0		ug/m3	7.09	4.82	8.79	2	3.97	1	0.92	1.1	7		no
2	722	Sommar	2021	Umea-VIP	European Region	0	O3	Individuals living in Umeå	Sweden	1990-2014	42580	1151	MF	40 (median)	ACM			Coupled 2 dispersion models DEHM/UBM		1-h	0	0	0	0	0		μg/m3	50.76	48.96	52.92	2	3.96	0.99	0.9	1.08	7		no
2	722	Sommar	2021	Umea-VIP	European Region		NO2	Individuals living in Umeå	Sweden	1990-2014	42580	253	MF	40 (median)	CVD	400–440	I10–I70	coupled 2 dispersion models DEHM/UBM	lag1 annual concentration		0	0	0	0	0		ug/m3	7.09	4.82	8.79	2	3.97	1.18	1.01	1.39	7		no
2	722	Sommar	2021	Umea-VIP	European Region		NO2	Individuals living in Umeå	Sweden	1990-2014	42580	113	MF	40 (median)	RESP	460–519	J00–J99	coupled 2 dispersion models DEHM/UBM	lag1 annual concentration		0	0	0	0	0		ug/m3	7.09	4.82	8.79	2	3.97	1.09	0.85	1.39	7		no
2	722	Sommar	2021	Umea-VIP	European Region	0	O3	Individuals living in Umeå	Sweden	1990-2014	42580	113	MF	40 (median)	RESP	460–519	J00–J99	Coupled 2 dispersion models DEHM/UBM		1-h	0	0	0	0	0		μg/m3	50.76	48.96	52.92	2	3.96	0.91	0.7	1.18	7		no
2	730	Stafoggia	2022	ELAPSE administrative	European Region		NO2	Six population-based nationwide cohorts in Belgium, Denmark, England, the Netherlands, Norway, and Switzerland, and from one citywide cohort in Rome, Italy (7 Administrative cohorts)	Europe	2000-2017	28153138	3593741	MF	>=30	ACM	1-779	A00–R99	Hybrid Europe-wide LUR	2010		0	0	2	2	2	almost all cases, age, sex, marital status, educational level, occupational status, and individual-level and area-level income or socioeconomic position Results were robust to indirect adjustment for the lifestyle variables of body-mass index and smoking	μg/m3	25.7				10	1.044	1.019	1.069	7		splines-supra- linear
2	730	Stafoggia	2022	ELAPSE administrative	European Region	1	O3	Six population-based nationwide cohorts in Belgium, Denmark, England, the Netherlands, Norway, and Switzerland, and from one citywide cohort in Rome, Italy (7 Administrative cohorts)	Europe	2000-2017	28153138	3593741	MF	>=30	ACM	1-779	A00–R99	Hybrid Europe-wide LUR	2010	8-h	0	0	2	2	2	almost all cases, age, sex, marital status, educational level, occupational status, and individual-level and area-level income or socioeconomic position Results were robust to indirect adjustment for the lifestyle variables of body-mass index and smoking	μg/m3	74.5-94.8				10	0.953	0.929	0.979	7		splines-supra- linear
2	730	Stafoggia	2022	ELAPSE administrative	European Region		NO2	Six population-based nationwide cohorts in Belgium, Denmark, England, the Netherlands, Norway, and Switzerland, and from one citywide cohort in Rome, Italy (7 Administrative cohorts)	Europe	2000-2017	28153138	1186101	MF	>=30	CVD	400–440	I10–I70	Hybrid Europe-wide LUR	2010		0	0	2	2	2	education/occupation as SES	μg/m3	25.7				10	1.025	1.006	1.044	7		splines-supra- linear
2	730	Stafoggia	2022	ELAPSE administrative	European Region		NO2	Six population-based nationwide cohorts in Belgium, Denmark, England, the Netherlands, Norway, and Switzerland, and from one citywide cohort in Rome, Italy (7 Administrative cohorts)	Europe	2000-2017	28153138	371990	MF	>=30	RESP	460–519	J00–J99	Hybrid Europe-wide LUR	2010		0	0	2	2	2	education/occupation as SES	μg/m3	25.7				10	1.058	1.024	1.096	7		splines-supra- linear
2	730	Stafoggia	2022	ELAPSE administrative	European Region	1	O3	Six population-based nationwide cohorts in Belgium, Denmark, England, the Netherlands, Norway, and Switzerland, and from one citywide cohort in Rome, Italy (7 Administrative cohorts)	Europe	2000-2017	28153138	371990	MF	>=30	RESP	460–519	J00–J99	Hybrid Europe-wide LUR	2010	8-h	0	0	2	2	2	education/occupation as SES	μg/m3	74.5-94.8				10	0.948	0.91	0.988	7		splines-supra- linear
2	730	Stafoggia	2022	ELAPSE administrative	European Region		NO2	Six population-based nationwide cohorts in Belgium, Denmark, England, the Netherlands, Norway, and Switzerland, and from one citywide cohort in Rome, Italy (7 Administrative cohorts)	Europe	2000-2017	28153138	246509	MF	>=30	LC	162	C34	Hybrid Europe-wide LUR	2010		0	0	2	2	2	education/occupation as SES	μg/m3	25.7				10	1.093	1.053	1.134	7		splines-supra- linear
2	734	Stark	2021	ELAPSE pooled	European Region		NO2	Pooled data from 8 cohorts in Sweden, Denmark, France,the Netherlands, Germany and Austria	Europe	1990 -2015	325367	47131	MF	48.7	ACM	1-779	A00–R99	Hybrid Europe-wide LUR	2010		0	0	0	0	0	age, sex, year of baseline visit, smoking status , smoking duration, (years), smoking intensity , body mass index, marital status, employment status (yes or no), and 2001 small area level mean income.	μg/m3	25	2.68	81.02	0	10	1.086	1.07	1.102	7		splines-supra- linear
2	734	Stark	2021	ELAPSE pooled	European Region	1	O3	Pooled data from 8 cohorts in Sweden, Denmark, France,the Netherlands, Germany and Austria	Europe	1990 -2015	325367	47131	MF	48.7	ACM	1-779	A00–R99	Hybrid Europe-wide LUR	2010	8-h	0	0	0	0	0	age, sex, year of baseline visit, smoking status , smoking duration, (years), smoking intensity , body mass index, marital status, employment status (yes or no), and 2001 small area level mean income.	μg/m3	85.32	36.32	115.51	0	10	0.896	0.878	0.914	7		splines-supra- linear
2	734	Stark	2021	ELAPSE pooled	European Region		NO2	Pooled data from 8 cohorts in Sweden, Denmark, France,the Netherlands, Germany and Austria	Europe	1990 -2015	325367	15542	MF	48.7	CVD	400–440	I10–I70	Hybrid Europe-wide LUR	2010		0	0	0	0	0	age, sex, year of baseline visit, smoking status , smoking duration, (years), smoking intensity , body mass index, marital status, employment status (yes or no), and 2001 small area level mean income.	μg/m3	25	2.68	81.02	0	10	1.089	1.06	1.12	7		splines-supra- linear
2	734	Stark	2021	ELAPSE pooled	European Region		NO2	Pooled data from 8 cohorts in Sweden, Denmark, France,the Netherlands, Germany and Austria	Europe	1990 -2015	325367	2865	MF	48.7	RESP	460-519	J00-99	Hybrid Europe-wide LUR	2010		0	0	0	0	0	age, sex, year of baseline visit, smoking status , smoking duration, (years), smoking intensity , body mass index, marital status, employment status (yes or no), and 2001 small area level mean income.	μg/m3	25	2.68	81.02	0	10	1.101	1.038	1.168	7		splines-supra- linear
2	734	Stark	2021	ELAPSE pooled	European Region	1	O3	Pooled data from 8 cohorts in Sweden, Denmark, France,the Netherlands, Germany and Austria	Europe	1990 -2015	325367	2865	MF	48.7	RESP	460-519	J00-99	Hybrid Europe-wide LUR	2010	8-h	0	0	0	0	0	age, sex, year of baseline visit, smoking status , smoking duration, (years), smoking intensity , body mass index, marital status, employment status (yes or no), and 2001 small area level mean income.	μg/m3	85.32	36.32	115.51	0	10	0.89	0.821	0.966	7		splines-supra- linear
2	734	Stark	2021	ELAPSE pooled	European Region		NO2	Pooled data from 8 cohorts in Sweden, Denmark, France,the Netherlands, Germany and Austria	Europe	1990 -2015	325367	1711	MF	48.7	COPD	490-492, 494, 496	J40-44	Hybrid Europe-wide LUR	2010		0	0	0	0	0	age, sex, year of baseline visit, smoking status , smoking duration, (years), smoking intensity , body mass index, marital status, employment status (yes or no), and 2001 small area level mean income.	μg/m3	25	2.68	81.02	0	10	1.141	1.056	1.233	7		splines-supra- linear
2	734	Stark	2021	ELAPSE pooled	European Region	1	O3	Pooled data from 8 cohorts in Sweden, Denmark, France,the Netherlands, Germany and Austria	Europe	1990 -2015	325367	1711	MF	48.7	COPD	490-492, 494, 496	J40-44	Hybrid Europe-wide LUR	2010	8-h	0	0	0	0	0	age, sex, year of baseline visit, smoking status , smoking duration, (years), smoking intensity , body mass index, marital status, employment status (yes or no), and 2001 small area level mean income.	μg/m3	85.32	36.32	115.51	0	10	0.861	0.774	0.957	7		splines-supra- linear
2	734	Stark	2021	ELAPSE pooled	European Region		NO2	Pooled data from 8 cohorts in Sweden, Denmark, France,the Netherlands, Germany and Austria	Europe	1990 -2015	325367	7265	MF	48.7	IHD	410-414	I20-I25	Hybrid Europe-wide LUR	2010		0	0	0	0	0	age, sex, year of baseline visit, smoking status , smoking duration, (years), smoking intensity , body mass index, marital status, employment status (yes or no), and 2001 small area level mean income.	μg/m3	25	2.68	81.02	0	10	1.098	1.053	1.145	7		splines-supra- linear
2	734	Stark	2021	ELAPSE pooled	European Region		NO2	Pooled data from 8 cohorts in Sweden, Denmark, France,the Netherlands, Germany and Austria	Europe	1990 -2015	325367	3740	MF	48.7	CBV	430-438	I60-I69	Hybrid Europe-wide LUR	2010		0	0	0	0	0	age, sex, year of baseline visit, smoking status , smoking duration, (years), smoking intensity , body mass index, marital status, employment status (yes or no), and 2001 small area level mean income.	μg/m3	25	2.68	81.02	0	10	1.068	1.011	1.129	7		splines-supra- linear
2	762	Traini	2022	LIFEWORK	European Region		NO2	Prospective cohort consortium comprising nearly 90,000 participants aged 18+ living in the Netherlands	Netherlands (Kingdom of the)	2013-2017	86882	1071	MF	>=18	ACM			LUR			0	0	0	0	1		μg/m3	23.59	8.87	88.72	0	8.27	1	0.83	1.2	no		no
2	768	Abbey	1999	AHSMOG	Region of the Americas		NO2	Sub-sample of the Adventist Health Survey. All subjects, Seventh Day Adventists, white, non-Hispanic and resident in California.	The United States	1977-1992	4060	12	F	27-95	LC	162		Interpolated fixed sites			0	0	0	0	0	Ses education & occupation	ppb	69.1				19.78	2.81	1.15	6.86	n		no
2	768	Abbey	1999	AHSMOG	Region of the Americas		NO2	Sub-sample of the Adventist Health Survey. All subjects, Seventh Day Adventists, white, non-Hispanic and resident in California.	The United States	1977-1992	2278	18	Μ	27-95	LC	162		Interpolated fixed sites			0	0	0	0	0	Ses education & occupation	ppb	69.1				19.78	1.82	0.93	3.57	n		no
2	791	Wang	2022	UK Biobank	European Region		NO2	UK Biobank excluding participants with cancer/CVD history	England, Wales and Scotland, the United Kingdom	2006-2018	386937	11881	MF	40-69	ACM			spatial LUR ESCAPE	average of 2005,6,7 and 2010		0	0	0	0	0	age, sex, race, UK Biobank assessment centre, Townsend deprivation index, alcohol consumption status , smoking status , body mass index (kg/m2), physical activity (metabolic equivalent, task-minutes/week), healthy diet score (0, 1, 2, 3, 4, 5), diabetes (yes/no) and hypertension (yes/no).	μg/m3	29.2				10	1.05	1.01	1.08	n		no
2	791	Wang	2022	UK Biobank	European Region		NO2	UK Biobank excluding participants with cancer/CVD history	England, Wales and Scotland, the United Kingdom	2006-2018	386937	2426	MF	40-69	CVD		I00–I99	spatial LUR ESCAPE	average of 2005,6,7 and 2010		0	0	0	0	0	age, sex, race, UK Biobank assessment centre, Townsend deprivation index, alcohol consumption status , smoking status , body mass index (kg/m2), physical activity (metabolic equivalent, task-minutes/week), healthy diet score (0, 1, 2, 3, 4, 5), diabetes (yes/no) and hypertension (yes/no).	μg/m3	29.2				10	1.04	0.97	1.11	0		no
2	791	Wang	2022	UK Biobank	European Region		NO2	UK Biobank excluding participants with cancer/CVD history	England, Wales and Scotland, the United Kingdom	2006-2018	386937	1211	MF	40-69	IHD		I20-I25	spatial LUR ESCAPE	average of 2005,6,7 and 2010		0	0	0	0	0	age, sex, race, UK Biobank assessment centre, Townsend deprivation index, alcohol consumption status , smoking status , body mass index (kg/m2), physical activity (metabolic equivalent, task-minutes/week), healthy diet score (0, 1, 2, 3, 4, 5), diabetes (yes/no) and hypertension (yes/no).	μg/m3	29.2				10	1.08	0.99	1.19	0		no
2	791	Wang	2022	UK Biobank	European Region		NO2	UK Biobank excluding participants with cancer/CVD history	England, Wales and Scotland, the United Kingdom	2006-2018	386937	466	MF	40-69	CBV		I60–I64	spatial LUR ESCAPE	average of 2005,6,7 and 2010		0	0	0	0	0	age, sex, race, UK Biobank assessment centre, Townsend deprivation index, alcohol consumption status , smoking status , body mass index (kg/m2), physical activity (metabolic equivalent, task-minutes/week), healthy diet score (0, 1, 2, 3, 4, 5), diabetes (yes/no) and hypertension (yes/no).	μg/m3	29.2				10	0.97	0.83	1.12	0		no
2	802	Wang	2023	CHARLS	Western Pacific Region		NO2	Dynamic cohort study using 2011, 2013, 2015, and 2018 waves of national survey	China	2011-2018	15440	1646	MF	>=45	ACM			spatio-temporal machine learning	Annual		0	0	0	0	0	education	μg/m3	21.2	7.4	44.7	0	10	1.22	1.103	1.35	PM2.5/O3		splines-support linearity
2	867	Yorifuji	2020	Okayama City cohort	Western Pacific Region		NO2	Participants were enrolled in health checkups	Japan	2006-2016	73970	15412	MF	>=40	ACM		A00–R99	spatial LUR	average of 2006-7		0	0	0	0	2	age, sex, examination year, hypertension, diabetes, effort to reduce salt intake, effort to consume more vegetable, alcohol consumption, current smoking status, regular exercise, height, body mass index, and total cholesterol, further for proportion of white-color workers in the census area	μg/m3	31.4	16.2	58.9	0	10	1.06	1.02	1.11	1		no
2	867	Yorifuji	2020	Okayama City cohort	Western Pacific Region		NO2	Participants were enrolled in health checkups	Japan	2006-2016	73970	4246	MF	>=40	CVD		I10–69	spatial LUR	average of 2006-7		0	0	0	0	2	age, sex, examination year, hypertension, diabetes, effort to reduce salt intake, effort to consume more vegetable, alcohol consumption, current smoking status, regular exercise, height, body mass index, and total cholesterol, further for proportion of white-color workers in the census area	μg/m3	31.4	16.2	58.9	0	10	1.02	0.93	1.1	1		no
2	867	Yorifuji	2020	Okayama City cohort	Western Pacific Region		NO2	Participants were enrolled in health checkups	Japan	2006-2016	73970	3071	MF	>=40	RESP		J00-J99	spatial LUR	average of 2006-7		0	0	0	0	2	age, sex, examination year, hypertension, diabetes, effort to reduce salt intake, effort to consume more vegetable, alcohol consumption, current smoking status, regular exercise, height, body mass index, and total cholesterol, further for proportion of white-color workers in the census area	μg/m3	31.4	16.2	58.9	0	10	1.03	0.93	1.14	1		no
2	867	Yorifuji	2020	Okayama City cohort	Western Pacific Region		NO2	Participants were enrolled in health checkups	Japan	2006-2016	73970	259	MF	>=40	COPD		J40–47	spatial LUR	average of 2006-7		0	0	0	0	2	age, sex, examination year, hypertension, diabetes, effort to reduce salt intake, effort to consume more vegetable, alcohol consumption, current smoking status, regular exercise, height, body mass index, and total cholesterol, further for proportion of white-color workers in the census area	μg/m3	31.4	16.2	58.9	0	10	1.29	0.92	1.81	1		no
2	867	Yorifuji	2020	Okayama City cohort	Western Pacific Region		NO2	Participants were enrolled in health checkups	Japan	2006-2016	73970	1790	MF	>=40	ALRI		J10–22	spatial LUR	average of 2006-7		0	0	0	0	2	age, sex, examination year, hypertension, diabetes, effort to reduce salt intake, effort to consume more vegetable, alcohol consumption, current smoking status, regular exercise, height, body mass index, and total cholesterol, further for proportion of white-color workers in the census area	μg/m3	31.4	16.2	58.9	0	10	1.02	0.89	1.16	1		no
2	867	Yorifuji	2020	Okayama City cohort	Western Pacific Region		NO2	Participants were enrolled in health checkups	Japan	2006-2016	73970	947	MF	>=40	IHD		I20–I25	spatial LUR	average of 2006-7		0	0	0	0	2	age, sex, examination year, hypertension, diabetes, effort to reduce salt intake, effort to consume more vegetable, alcohol consumption, current smoking status, regular exercise, height, body mass index, and total cholesterol, further for proportion of white-color workers in the census area	μg/m3	31.4	16.2	58.9	0	10	0.99	0.83	1.19	1		no
2	867	Yorifuji	2020	Okayama City cohort	Western Pacific Region		NO2	Participants were enrolled in health checkups	Japan	2006-2016	73970	1631	MF	>=40	CBV		I60–69	spatial LUR	average of 2006-7		0	0	0	0	2	age, sex, examination year, hypertension, diabetes, effort to reduce salt intake, effort to consume more vegetable, alcohol consumption, current smoking status, regular exercise, height, body mass index, and total cholesterol, further for proportion of white-color workers in the census area	μg/m3	31.4	16.2	58.9	0	10	1	0.87	1.14	1		no
2	867	Yorifuji	2020	Okayama City cohort	Western Pacific Region		NO2	Participants were enrolled in health checkups	Japan	2006-2016	73970	876	MF	>=40	LC		C33–C34	spatial LUR	average of 2006-7		0	0	0	0	2	age, sex, examination year, hypertension, diabetes, effort to reduce salt intake, effort to consume more vegetable, alcohol consumption, current smoking status, regular exercise, height, body mass index, and total cholesterol, further for proportion of white-color workers in the census area	μg/m3	31.4	16.2	58.9	0	10	1.36	1.14	1.63	1
2	878	Yuan	2023	CHARLS	Western Pacific Region	1	O3	Dynamic cohort study using 2011, 2013, 2015, and 2018 waves of national survey	China	2011-2018	20882	1814	MF	>=40	ACM			Bayesian maximum entropy method	Annual	8-h	0	0	0	0	0		μg/m3	100.7	60.7	142.4	0	10	1.179	1.132	1.229	2 Poll: PM2.5; NO2 & 3 Poll: PM2.5+NO2		splines/nonlinear association was observed at 6no.7 - 142.4 mg m
2	878	Yuan	2023	CHARLS	Western Pacific Region	0	O3	Dynamic cohort study using 2011, 2013, 2015, and 2018 waves of national survey	China	2011-2018	20882	1814	MF	>=40	ACM			Bayesian maximum entropy method	Annual	8-h	0	0	0	0	0		μg/m3				0	10	1.153	1.113	1.195
2	898	Zhang	2022	CFPS	Western Pacific Region		NO2	National cohort from 25 regions across mainland China	China	2010-2018	30843	1662	MF	45.6	ACM			Global Burden of Disease Estimates			0	0	0	0	0	education etc	μg/m3	19.75	10.3	41		10	1.127	1.042	1.219	2 Poll: PM2.5; O3 & 3 Poll: PM2.5+O3		spline/linear
2	901	Zhang	2023	CLHLS	Western Pacific Region	1	O3	Nationwide cohort from 23 out of 31 provinces across China	China	2005-2018	20352	14313	MF	>=65	ACM			Global Burden of Disease Estimates		8-h	0	0	1	2	0	education-assessed smokinf in other model with stable est	ppb	54.4	23.3	81.6	0	10	1.132	1.102	1.162	2 Pollutant: PM2.5		splines/linear
2	903	Zhang	2021	OHS	Region of the Americas		NO2	Ontario participants across the province	Canada	2009-2017	88615	7488	MF	>=30	ACM		001–799	spatial LUR in 2006	5 yrs MA of annual mean (extrapolated from LUR)		0	0	0	0	0	stratified by age, sex, ethnicity and survey year; further adjusted for whether born in Canada, educational level, marital status, and household income; further adjusted for body mass index, fruit & vegetable intake, smoking, alcohol drinking, physical activity, and environmental exposure to tobacco smoke at home and working place; Model 3: Model 2 further adjusted for rural/urban, north/south an…	ppb	10.9	6.5	14.4	2	1	1.027	1.021	1.034	1		SCHIF-sub linear but comparable effect in quartiles analysis
2	903	Zhang	2021	OHS	Region of the Americas		NO2	Ontario participants across the province	Canada	2009-2017	88615	1625	MF	>=30	CVD		390–459	spatial LUR in 2006	5 yrs MA of annual mean (extrapolated from LUR)		0	0	0	0	0	stratified by age, sex, ethnicity and survey year; further adjusted for whether born in Canada, educational level, marital status, and household income; further adjusted for body mass index, fruit & vegetable intake, smoking, alcohol drinking, physical activity, and environmental exposure to tobacco smoke at home and working place; Model 3: Model 2 further adjusted for rural/urban, north/south an…	ppb	10.9	6.5	14.4	2	1	1.032	1.019	1.046	1		SCHIF-sub linear but comparable effect in quartiles analysis
2	903	Zhang	2021	OHS	Region of the Americas		NO2	Ontario participants across the province	Canada	2009-2017	88615	550	MF	>=30	RESP		460–519	spatial LUR in 2006	5 yrs MA of annual mean (extrapolated from LUR)		0	0	0	0	1	stratified by age, sex, ethnicity and survey year; further adjusted for whether born in Canada, educational level, marital status, and household income; further adjusted for body mass index, fruit & vegetable intake, smoking, alcohol drinking, physical activity, and environmental exposure to tobacco smoke at home and working place; Model 3: Model 2 further adjusted for rural/urban, north/south an…	ppb	10.9	6.5	14.4	2	1	1.044	1.02	1.068	1		SCHIF-sub linear but comparable effect in quartiles analysis
2	904	Zhang	2021	ONPHEC	Region of the Americas		NO2	All Canadian born Ontario residents	Ontario, Canada	2001-2016	834445	58159	MF	40-85	CVD	390-459		spatial LUR in 2006	3yrs MA		0	0	2	2	2	education, income, ethnicty, unemployment area level. Indierect adj for smoking/BMI	ppb	21.4	16.1	28.3	1	4.1	1.06	1.044	1.077	0		SCHIF-supra linear
2	905	Zhang	2021	ONPHEC	Region of the Americas		NO2	All Canadian born Ontario residents	Ontario, Canada	2001-2016	834445	17823	MF	40-85	RESP	460-519	J00-99	spatial LUR in 2006	3yrs MA		0	0	2	2	2	education, income, ethnicty, unemployment area level. Indirect adj for smoking/BMI	ppb	21.4	16.1	28.3	1	4.1	1.068	1.039	1.097
2	905	Zhang	2021	ONPHEC	Region of the Americas		NO2	All Canadian born Ontario residents	Ontario, Canada	2001-2016	834445	6761	MF	40-85	COPD	480−486	J11.0	spatial LUR in 2006	3yrs MA		0	0	2	2	2	education, income, ethnicty, unemployment area level. Indirect adj for smoking/BMI	ppb	21.4	16.1	28.3	1	4.1	1.113	1.067	1.162
2	905	Zhang	2021	ONPHEC	Region of the Americas		NO2	All Canadian born Ontario residents	Ontario, Canada	2001-2016	834445	6378	MF	40-85	ALRI	487	J12-J18	spatial LUR in 2006	3yrs MA		0	0	2	2	2	education, income, ethnicty, unemployment area level. Indirect adj for smoking/BMI	ppb	21.4	16.1	28.3	1	4.1	1.048	1.004	1.093
2	1165	Huang	2023	Four Northern Chinese cities	Western Pacific Region		NO2	Individuals lived in Tianjin, Shenyang,Taiyuan, and Rizhao since January 1, 1998	China	1998-2019	39054	5812	MF	43.5 (mean)	ACM		A00-R99	machine learning	1year before death		0	0	0	0	0		ug/m3	39.2/44.34			0	10	1.24	1.21	1.27	2 Pollutant: O3		splines-support linear/supra linear (Fig 2)
2	1165	Huang	2023	Four Northern Chinese cities	Western Pacific Region		NO2	Individuals lived in Tianjin, Shenyang,Taiyuan, and Rizhao since January 1, 1998	China	1998-2019	39054	2932	MF	43.5 (mean)	CVD		I10‒I70	machine learning	1year before death		0	0	0	0	0		ug/m3	39.2/44.34			0	10	1.26	1.22	1.31	2 Pollutant: O3		splines-support linear/supra linear (Fig 2)
2	1165	Huang	2023	Four Northern Chinese cities	Western Pacific Region		NO2	Individuals lived in Tianjin, Shenyang,Taiyuan, and Rizhao since January 1, 1998	China	1998-2019	39054	479	MF	43.5 (mean)	RESP		J00‒J99	machine learning	1year before death		0	0	0	0	0		ug/m3	39.2/44.34			0	10	1.17	1.06	1.28	2 Pollutant: O3		splines-support linear/supra linear (Fig 2)
2	1165	Huang	2023	Four Northern Chinese cities	Western Pacific Region		NO2	Individuals lived in Tianjin, Shenyang,Taiyuan, and Rizhao since January 1, 1998	China	1998-2019	39054	552	MF	43.5 (mean)	LC		C34	machine learning	1year before death		0	0	0	0	0		ug/m3	39.2/44.34			0	10	1.16	1.08	1.26	2 Pollutant: O3		splines-support linear/supra linear (Fig 2)
2	1322	Dehbi	2017	NSHD-SABRE	European Region		NO2	NSHS from 1946 UK birth cohort and SABRE N. London tri-ethnic cohort	The United Kingdom	1989-2015	7529	610	MF	48.45 (mean)	CVD	390–459		LUR	1991		0	0	1	0	0		ug/m3	44.24 (median)	30.85	46.19	2	10	0.97	0.81	1.16	6		yes with quartiles=support
2	1577	Turner	2016	ACS CPS-II	Region of the Americas		NO2	Friends, neighbours, acquaintances of ACS volunteers	The United States	1982-2004	669046	84132	FM	>=30	CVD	410-440	I20-24,30-51,60-70	LUR	2006		0	0	0	0	0	six sodiodemographic ecological covariates at both the postal code and postal code minus county-level mean derived from 1990 census	ppb	11.6	5.1	21.2	1	10	1.03	1.01	1.06	0		no
2	1577	Turner	2016	ACS CPS-II	Region of the Americas		NO2	Friends, neighbours, acquaintances of ACS volunteers	The United States	1982-2004	669046	45644	FM	>=30	IHD	410-414	I20-25	LUR	2006		0	0	0	0	0	six sodiodemographic ecological covariates at both the postal code and postal code minus county-level mean derived from 1990 census	ppb	11.6	5.1	21.2	1	10	1.09	1.06	1.12	0		no
2	1577	Turner	2016	ACS CPS-II	Region of the Americas		NO2	Friends, neighbours, acquaintances of ACS volunteers	The United States	1982-2004	669046	17085	FM	>=30	CBV	430-438	I60-69	LUR	2006		0	0	0	0	0	six sodiodemographic ecological covariates at both the postal code and postal code minus county-level mean derived from 1990 census	ppb	11.6	5.1	21.2	1	10	0.92	0.88	0.97	0		no
2	1577	Turner	2016	ACS CPS-II	Region of the Americas		NO2	Friends, neighbours, acquaintances of ACS volunteers	The United States	1982-2004	669046	16432	FM	>=30	LC	162	C33-34	LUR	2006		0	0	0	0	0	six sodiodemographic ecological covariates at both the postal code and postal code minus county-level mean derived from 1990 census	ppb	11.6	5.1	21.2	1	10	0.94	0.9	0.99	0		no
2	1689	Crouse	2015	CanCHEC	Region of the Americas		NO2	Country-wide population based adminsitrative cohort	Canada	1991-2006	2521525	117495	FM	25-89	CVD		I00-I99	LUR	7 year MA		0	0	2	2	0	Sensitivity analysis smoking & BMI using Shin method	ppb	11.6	0	51.5	0	8.1	1.041	1.028	1.053	7		splines-supra linear
2	1689	Crouse	2015	CanCHEC	Region of the Americas		NO2	Country-wide population based adminsitrative cohort	Canada	1991-2006	2521525	63050	FM	25-89	IHD		I20-25	LUR			0	0	2	2	0	Sensitivity analysis smoking & BMI using Shin method	ppb	11.6	0	51.5	0	8.1	1.063	1.047	1.079	PM2.5/O3		splines-supra linear
2	1689	Crouse	2015	CanCHEC	Region of the Americas		NO2	Country-wide population based adminsitrative cohort	Canada	1991-2006	2521525	19725	FM	25-89	CBV		I60-69	LUR			0	0	2	2	0	Sensitivity analysis smoking & BMI using Shin method	ppb	11.6	0	51.5	0	8.1	1.004	0.977	1.031	PM2.5/O3		splines-supra linear
2	1689	Crouse	2015	CanCHEC	Region of the Americas		NO2	Country-wide population based adminsitrative cohort	Canada	1991-2006	2521525	30545	FM	25-89	LC		C33-34	LUR			0	0	2	2	0	Sensitivity analysis smoking & BMI using Shin method	ppb	11.6	0	51.5	0	8.1	1.074	1.051	1.097	PM2.5/O3		splines-supra linear
2	2035	Heinrich	2013	German cohort	European Region		NO2	Women sampled at random from cross-sectional studies conducted in North Rhine-Westphalia in the 1980s and 1990s.	Germany	1985-2008	4752	41	F	50-59	LC	162-162.9		Monitoring Station			0	0	1	0	0	No BMI, Ses is education	ug/m3	39	20	60	0	16	1.46	0.92	2.32	n		no
2	2045	Yorifuji	2013	Shizuoka Elderly Cohort	Western Pacific Region		NO2	Age-sex - stratification random sample of residents from 74 municipalities of Shizuoka	Japan	1999-2009	13412	520	FM	65-84	CVD		I10-70	LUR	separate annual models 1996-2009/time-varying annual exposure used		0	0	0	0	0	Ses financial capability, and area mean taxable income	ug/m3	22	9.4	77.08	0	10	1.24	1.15	1.33		min P0, max P100
2	2045	Yorifuji	2013	Shizuoka Elderly Cohort	Western Pacific Region		NO2	Age-sex - stratification random sample of residents from 74 municipalities of Shizuoka	Japan	1999-2009	13412	110	FM	65-84	IHD		I20-25	LUR	separate annual models 1996-2009/time-varying annual exposure used		0	0	0	0	0	Ses financial capability, and area mean taxable income	ug/m3	22	9.4	77.08	0	10	1.24	1.15	1.33
2	2045	Yorifuji	2013	Shizuoka Elderly Cohort	Western Pacific Region		NO2	Age-sex - stratification random sample of residents from 74 municipalities of Shizuoka	Japan	1999-2009	13412	248	FM	65-84	CBV		I60-69	LUR	separate annual models 1996-2009/time-varying annual exposure used		0	0	0	0	0	Ses financial capability, and area mean taxable income	ug/m3	22	9.4	77.08	0	10	1.29	1.12	1.48
2	2045	Yorifuji	2013	Shizuoka Elderly Cohort	Western Pacific Region		NO2	Age-sex - stratification random sample of residents from 74 municipalities of Shizuoka	Japan	1999-2009	13412	116	FM	65-84	LC		C33-4	LUR	separate annual models 1996-2009/time-varying annual exposure used		0	0	0	0	0	Ses financial capability, and area mean taxable income	ug/m3	22	9.4	77.08	0	10	1.2	1.03	1.4
2	2631	Filleul	2005	PAARC	European Region		NO2	Adults from French family households resident in 24/18 areas of 7 Cities.	France	1974-2000	14284	178	FM	25-59	LC	162		Monitoring station			0	0	0	0	0	Ses education & employment	ug/m3	36.5	12	61	0	10	1.48	1.05	2.06	no		no
2	2927	Yang	2018	EHS	Western Pacific Region		NO2	Elderly Health Centre cohort	Hong Kong Special Administrative Region (China)	1998-2011	61386		FM	>=65	CVD		I00-99	Back-extrapolation -LUR			0	0	0	0	0	Education & monthly expenses + area level SES/smoking	ug/m3	104	81.3	139.1	1	25.6	1	0.95	1.06
2	2927	Yang	2018	EHS	Western Pacific Region		NO2	Elderly Health Centre cohort	Hong Kong Special Administrative Region (China)	1998-2011	61386		FM	>=65	IHD		I20-25	Back-extrapolation -LUR			0	0	0	0	0	Education & monthly expenses + area level SES/smoking	ug/m3	104	81.3	139.1	1	25.6	1.09	1	1.18
2	2927	Yang	2018	EHS	Western Pacific Region		NO2	Elderly Health Centre cohort	Hong Kong Special Administrative Region (China)	1998-2011	61386		FM	>=65	CBV		I60-69	Back-extrapolation -LUR			0	0	0	0	0		μg/m3	104 (median)				25.6	1	0.91	1.09	2 Poll: PM2.5; BC & 3 Poll: PM2.5+BC		splines only for CVD/ linear
2	20002	Chen	2013	Ontario Tax File cohort	Region of the Americas		NO2	residents in 3 urban centers (Toronto, Hamilton, and Windsor) during 1982–1986.	Canada	1982-2004	205440	19380	MF	35-85	CVD	400–440	I00-I99	LUR	mean 2002/2004		0	0	2	2	0	income. Indirect for smoking/BMI	ppb	12.1/15.5/21.7				5	1.08	1.05	1.11	0		yes support linear
2	20002	Chen	2013	Ontario Tax File cohort	Region of the Americas		NO2	residents in 3 urban centers (Toronto, Hamilton, and Windsor) during 1982–1986.	Canada	1982-2004	205440	10460	MF	35-85	IHD	410–414		LUR	mean 2002/2004		0	0	2	2	0	income. Indirect for smoking/BMI	ppb	12.1/15.5/21.7				5	1.09	1.04	1.14	0
2	20002	Chen	2013	Ontario Tax File cohort	Region of the Americas		NO2	residents in 3 urban centers (Toronto, Hamilton, and Windsor) during 1982–1986.	Canada	1982-2004	205440	4130	MF	35-85	CBV	430–438	I60–69	LUR	mean 2002/2004		0	0	2	2	0	income. Indirect for smoking/BMI	ppb	12.1/15.5/21.7				5	0.96	0.9	1.05	0
2	20003	Beelen	2014	ESCAPE	European Region		NO2	22 population based cohorts from 13 European Countries	Europe	1985-2007	367383	9994	MF	>=41	CVD	400–440	I10-I70	LUR	at baseline		0	0	0	0	0	Ses employment and education & area level SES	ug/m3	24.9				10	1.01	0.97	1.06	0	median mean; Follow-up time varies between cohorts	no
2	20003	Beelen	2014	ESCAPE	European Region		NO2	22 population based cohorts from 13 European Countries	Europe	1985-2007	367383	4992	MF	>=41	IHD	410–414	I20−I25	LUR	at baseline		0	0	0	0	0	Ses employment and education & area level SES	ug/m3	24.9				10	1	0.91	1.09	0
2	20003	Beelen	2014	ESCAPE	European Region		NO2	22 population based cohorts from 13 European Countries	Europe	1985-2007	367383	2484	MF	>=41	CBV	430–438	I60–69	LUR	at baseline		0	0	0	0	0	Ses employment and education & area level SES	ug/m3	24.9				10	1.01	0.93	1.1	0
2	20004	Beelen	2009	NLCS	European Region		NO2	Subjects selected from 323 of the 714 municipalities of the Netherlands	Netherlands (Kingdom of the)	1987-1996	117528	3521	MF	55-69	IHD	410–414	I20−I25	Interpolation & LUR			0	0	1	0	2	SES area level	ug/m3	36	21	45	1	30	0.97	0.8	1.18	no		no
2	20004	Beelen	2009	NLCS	European Region		NO2	Subjects selected from 323 of the 714 municipalities of the Netherlands	Netherlands (Kingdom of the)	1987-1996	117528	1175	MF	55-69	CBV	430–438	I60–69	Interpolation & LUR	background NO2		0	0	1	0	2	SES area level	ug/m3	36	21	45	1	30	1.51	1.07	2.12	no		no
2	20006	Tseng	2015	Civil servants and teachers	Western Pacific Region		NO2		Taiwan, China	1989-2008	43227	280	MF	40.7	CVD			Monitoring station			0	0	0	0	0		ppb	NA				1	0.99	0.95	1.04	0		no
2	20007	Zhang	2011	Shenyang	Western Pacific Region		NO2	Permanent residents living in 5 urban districts in the area	China	1998–2009	9941	118	MF	35–103	CBV	430–438	I60–69	monitoring site			0	0	0	0	0	education, occupation	μg/m3	46	18	78	0	10	2.44	2.27	2.62	0
2	20009	Chen	2005	AHSMOG	Region of the Americas		NO2		California, The United States	1976-2000	2090	155	F	>=25	IHD	410–414		Interpolated fixed sites			0	0	0	0	0	Ses education & occupation	ppb	34.9				10	1.17	0.98	1.4
2	20009	Chen	2005	AHSMOG	Region of the Americas		NO2		California, The United States	1976-2000	1149	95	Μ	>=25	IHD	410–414		Interpolated fixed sites			0	0	0	0	0	Ses education & occupation	ppb	34.9				10	1.16	0.89	1.51
2	20010	Gan	2011	Metro Vancouver	Region of the Americas		NO2	All Vancouver residents who with health insurance plan living in the region during the 5-year exposure period; and no previous diagnosis of CHD	Vancouver, Canada	1999-2002	452735	3104	MF	45–85	IHD	410–414 and 429.2	I20–I25	LUR			0	0	1	1	2	neighborhood socioeconomic status (SES)	μg/m3	32.1	15.3	57.7	0	8.4	1.04	1.01	1.08	black carbon and PM2.5		For NO2 and NO, an exposure–response relationship was present in the bivariable models and in the multivariable models including age, sex, preexisting comorbidity, and neighborhood SES

## Sheet: Code
Coding
bmi	0	yes, indivual level									C
	1	No, no adjustment
	2	Indirect/area level adjustment only
smk	0	yes, indivual level
	1	No, no adjustment
	2	Indirect/area level adjustment only
ses	0	yes, indivual level
	1	No, no adjustment
	2	Indirect/area level adjustment only
exposure	0	O3
	1	NO2
percentile	0	min/max
	1	5/95th percentile
	2	25/75th percentitle
spmp	0	single pollutant
	1	PM2.5
	2	PM10
	3	O3
	4	SO2
	5	BC
	6	SO2/PM10
	7	PM2.5/O3
	8	NO2/PM10
	9	NO2
	10	NO2/PM2.5
	11	BC/PM2.5
	12	PM10-2.5
	13	Benzene
	14	EC
	15	SO4
o3allyr	0	annual
	1	peak/warm season
SR	1	SR 2020
	2	Update 2023
