# Supplementary material for: Long-Term Exposure to Nitrogen Dioxide and Ozone and Mortality: Update of the WHO Air Quality Guidelines Systematic Review and Meta-Analysis
Source: Int J Public Health. 2024 Oct 18;69:1607676. doi: 10.3389/ijph.2024.1607676 (PMC11527649; doi:10.3389/ijph.2024.1607676)
Supplement: Supplementary file 3 [file DataSheet2.XLSX]

## Sheet: Titles
Journal Title: International Journal of Public Health
Article Title: Long-term exposure to nitrogen dioxide and ozone and mortality: Update of the WHO air quality guidelines systematic review and meta-analysis.

## Sheet: ROB
Author and Year	Cohort	Exposure	Outcome	1. Confounding							2. Selection bias			3. Exposure assessment									4. Outcome measurement							5. Missing data					6. Selective responding
				Were all confounders considered adjusted for in the analysis?	Rationale/Notes (Quotes from the text to justify judgment)	Validity of measuring of confounding factors	Rationale/Notes (Quotes from the text to justify judgment)	Control in analysis (Did the authors use an appropriate analysis method or study design that controlled for confounding domains?)	Rationale/Notes (Quotes from the text to justify judgment)	Overall	Selection of participants into the study (includes non-response)	Rationale/Notes (Quotes from the text to justify judgment)	Overall	Methods used for exposure assessment	Rationale/Notes (Quotes from the text to justify judgment)	Exposure measurement methods comparable across the range of exposure	Rationale/Notes (Quotes from the text to justify judgment)	Change in exposure status (for long-term studies only)	Rationale/Notes (Quotes from the text to justify judgment)	Exposure contrast	Rationale/Notes (Quotes from the text to justify judgment)	Overall	Blinding of outcome measurement	Rationale/Notes (Quotes from the text to justify judgment)	Validity of outcome measurements	Rationale/Notes (Quotes from the text to justify judgment)	Outcome measurement	Rationale/Notes (Quotes from the text to justify judgment)	Overall	Missing data of outcome measures	Rationale/Notes (Quotes from the text to justify judgment)	Missing data of exposures	Rationale/Notes (Quotes from the text to justify judgment)	Overall	Authors reported a priori primary and secondary study aims	Rationale/Notes (Quotes from the text to justify judgment)	Overall
Abbey 1999	AHSMOG	NO2	ACM	moderate	"The following covariates were controlled for in a priori models:age at baseline, April 1, 1977; pack-years of past smoking; years livedwith a smoker; years worked with a smoker; years of education atbaseline; an indicator variable for employment in an occupation withsignificant exposure to air pollutants for more than 10 yr (14); andbody mass index (BMI) measured as (weight in kg)/(height in m)2…	low	Detailed lifestyle questionnaire as part of the AHS in 1976	low	Cox model adjusting for confounders. Model fit assessed.	moderate	low	All included	low	low	Interpolation of measurements. "Briefly, monthly indices of ambient airpollutant concentrations at 348 monitoring stations throughout Cali-fornia were interpolated to zip code centroids according to home orwork location histories of study participants, cumulated, and then av-eraged over time. Interpolations were restricted to zip code centroidswithin 31.25 miles (50 km) of a monitoring station an…	low	Interpolation of measurements from monitoring stations so no reason to believe methods vary by concentration of pollutants	low	"Time dependent proportional hazards models were used that averaged the pollutant from the first monthly value through the month of death"	n/a	not relevant, as exposure was not captured every year.	low	low	Deaths during the follow-up period were ascertained using three methods: (1) computer-assisted record linkage with the California death certificate files for the years 1977–1992; (2) National Death Index files, 1979–1992; and (3) our tracing procedures, which included church records.	low	Deaths during the follow-up period were ascertained using three methods: (1) computer-assisted record linkage with the California death certificate files for the years 1977–1992; (2) National Death Index files, 1979–1992; and (3) our tracing procedures, which included church records.	low	Deaths during the follow-up period were ascertained using three methods: (1) computer-assisted record linkage with the California death certificate files for the years 1977–1992; (2) National Death Index files, 1979–1992; and (3) our tracing procedures, which included church records.	low	low	2.5% lost to follow up	low	Some subjects had missing monthly exposure values. Exposure was average 1973-censor date	low	low	all hypotheses were tested and presented.	low
Abbey 1999	AHSMOG	O3 Annual	ACM	moderate	All cause for men: Covariates included age, years of education, pack-years of past smoking, history of high blood pressure, years lived with a smoker, and total exercise level. All cause for women: Covariates included age, years of education, pack-years of past smoking, years lived with a smoker, years worked with a smoker, occupational exposure for more than 10 yr, and body mass index as two dum…	low	structured questionnaire	low	cox model	moderate	low	ACS vulenteers	low	low	"Estimates of monthly ambient concentrations of PM10, ozone (O3), sulfur dioxide (SO2), and nitrogen dioxide (NO2) were formed for study participants for the period 1966–1992 using fixed site monitoring stations maintained by the California Air Resources Board. For suspended sulfates (SO4), the time period was 1977–1992 since SO4 was not monitored in California prior to 1977. The detailed methods…	low	"Estimates of monthly ambient concentrations of PM10, ozone (O3), sulfur dioxide (SO2), and nitrogen dioxide (NO2) were formed for study participants for the period 1966–1992 using fixed site monitoring stations maintained by the California Air Resources Board. For suspended sulfates (SO4), the time period was 1977–1992 since SO4 was not monitored in California prior to 1977. The detailed methods…	low	"Estimates of monthly ambient concentrations of PM10, ozone (O3), sulfur dioxide (SO2), and nitrogen dioxide (NO2) were formed for study participants for the period 1966–1992 using fixed site monitoring stations maintained by the California Air Resources Board. For suspended sulfates (SO4), the time period was 1977–1992 since SO4 was not monitored in California prior to 1977. The detailed methods…	n/a	not relevant, as exposure was not captured every year.	low	low	"Deaths during the follow-up period were ascertained using three methods: (1) computer-assisted record linkage with the California death certificate files for the years 1977–1992; (2) National Death Index files, 1979–1992; and (3) our tracing procedures, which included church records. We thus identified 1,628 (989 females, 639 males) study subjects who died. Death certificates were obtained for a…	low	"Deaths during the follow-up period were ascertained using three methods: (1) computer-assisted record linkage with the California death certificate files for the years 1977–1992; (2) National Death Index files, 1979–1992; and (3) our tracing procedures, which included church records. We thus identified 1,628 (989 females, 639 males) study subjects who died. Death certificates were obtained for a…	low	"Deaths during the follow-up period were ascertained using three methods: (1) computer-assisted record linkage with the California death certificate files for the years 1977–1992; (2) National Death Index files, 1979–1992; and (3) our tracing procedures, which included church records. We thus identified 1,628 (989 females, 639 males) study subjects who died. Death certificates were obtained for a…	low	low	Analyses included those with 80%+ non-missing data .	low	Analyses included those with 80%+ non-missing data .	low	low	all hypotheses were tested and presented.	low
Abbey 1999	AHSMOG	NO2	RESP	moderate	The following covariates were controlled for in a priori models:age at baseline, April 1, 1977; pack-years of past smoking; years livedwith a smoker; years worked with a smoker; years of education atbaseline; an indicator variable for employment in an occupation withsignificant exposure to air pollutants for more than 10 yr (14); andbody mass index (BMI) measured as (weight in kg)/(height in m)2.…	low	Detailed lifestyle questionnaire as part of the AHS in 1976	low	Cox model adjusting for confounders. Model fit assessed.	moderate	low	All included	low	low	Interpolation of measurements. "Briefly, monthly indices of ambient airpollutant concentrations at 348 monitoring stations throughout Cali-fornia were interpolated to zip code centroids according to home orwork location histories of study participants, cumulated, and then av-eraged over time. Interpolations were restricted to zip code centroidswithin 31.25 miles (50 km) of a monitoring station an…	low	Interpolation of measurements from monitoring stations so no reason to believe methods vary by concentration of pollutants	low	"Time dependent proportional hazards models were used that averaged the pollutant from the first monthly value through the month of death"	n/a	not relevant, as exposure was not captured every year.	low	low	Deaths during the follow-up period were ascertained using three methods: (1) computer-assisted record linkage with the California death certificate files for the years 1977–1992; (2) National Death Index files, 1979–1992; and (3) our tracing procedures, which included church records.	low	Deaths during the follow-up period were ascertained using three methods: (1) computer-assisted record linkage with the California death certificate files for the years 1977–1992; (2) National Death Index files, 1979–1992; and (3) our tracing procedures, which included church records.	low	Deaths during the follow-up period were ascertained using three methods: (1) computer-assisted record linkage with the California death certificate files for the years 1977–1992; (2) National Death Index files, 1979–1992; and (3) our tracing procedures, which included church records.	low	low	2.5% lost to follow up	low	Some subjects had missing monthly exposure values. Exposure was average 1973-censor date	low	low	all hypotheses were tested and presented.	low
Abbey 1999	AHSMOG	O3 Annual	RESP	moderate	pack-years of past smoking, BMI, education, total physical activity, and age within age strata.	low	structured questionnaire	low	cox model	moderate	low	ACS vulenteers	low	low	"Estimates of monthly ambient concentrations of PM10, ozone (O3), sulfur dioxide (SO2), and nitrogen dioxide (NO2) were formed for study participants for the period 1966–1992 using fixed site monitoring stations maintained by the California Air Resources Board. For suspended sulfates (SO4), the time period was 1977–1992 since SO4 was not monitored in California prior to 1977. The detailed methods…	low	"Estimates of monthly ambient concentrations of PM10, ozone (O3), sulfur dioxide (SO2), and nitrogen dioxide (NO2) were formed for study participants for the period 1966–1992 using fixed site monitoring stations maintained by the California Air Resources Board. For suspended sulfates (SO4), the time period was 1977–1992 since SO4 was not monitored in California prior to 1977. The detailed methods…	low	"Estimates of monthly ambient concentrations of PM10, ozone (O3), sulfur dioxide (SO2), and nitrogen dioxide (NO2) were formed for study participants for the period 1966–1992 using fixed site monitoring stations maintained by the California Air Resources Board. For suspended sulfates (SO4), the time period was 1977–1992 since SO4 was not monitored in California prior to 1977. The detailed methods…	n/a	not relevant, as exposure was not captured every year.	low	low	"Deaths during the follow-up period were ascertained using three methods: (1) computer-assisted record linkage with the California death certificate files for the years 1977–1992; (2) National Death Index files, 1979–1992; and (3) our tracing procedures, which included church records. We thus identified 1,628 (989 females, 639 males) study subjects who died. Death certificates were obtained for a…	low	"Deaths during the follow-up period were ascertained using three methods: (1) computer-assisted record linkage with the California death certificate files for the years 1977–1992; (2) National Death Index files, 1979–1992; and (3) our tracing procedures, which included church records. We thus identified 1,628 (989 females, 639 males) study subjects who died. Death certificates were obtained for a…	low	"Deaths during the follow-up period were ascertained using three methods: (1) computer-assisted record linkage with the California death certificate files for the years 1977–1992; (2) National Death Index files, 1979–1992; and (3) our tracing procedures, which included church records. We thus identified 1,628 (989 females, 639 males) study subjects who died. Death certificates were obtained for a…	low	low	analyses included those with 80%+ non-missing data .	low	analyses included those with 80%+ non-missing data .	low	low	all hypotheses were tested and presented.	low
Abbey 1999	AHSMOG	NO2	LC	moderate	"The following covariates were controlled for in a priori models:age at baseline, April 1, 1977; pack-years of past smoking; years livedwith a smoker; years worked with a smoker; years of education atbaseline; an indicator variable for employment in an occupation withsignificant exposure to air pollutants for more than 10 yr (14); andbody mass index (BMI) measured as (weight in kg)/(height in m)2…	low	Detailed lifestyle questionnaire as part of the AHS in 1976	low	Cox model adjusting for confounders. Model fit assessed.	moderate	low	All included	low	low	Interpolation of measurements. "Briefly, monthly indices of ambient airpollutant concentrations at 348 monitoring stations throughout California were interpolated to zip code centroids according to home orwork location histories of study participants, cumulated, and then av-eraged over time. Interpolations were restricted to zip code centroidswithin 31.25 miles (50 km) of a monitoring station and…	low	Interpolation of measurements from monitoring stations so no reason to believe methods vary by concentration of pollutants	low	"Time dependent proportional hazards models were used that averaged the pollutant from the first monthly value through the month of death"	n/a	not relevant, as exposure was not captured every year.	low	low	linkage to death files and cohort tracing procedures	low	Deaths were classified according to the International Classification of Diseases (ICD)	low	same method applied	low	low	2.5% lost to follow up	low	Some subjects had missing monthly exposure values. Exposure was average 1973-censor date	low	low	all hypotheses were tested and presented.	low
Beelen 2014	ESCAPE	NO2	ACM	low	"Model 1 was adjusted for sex and calendar time; model 2 was adjusted as in model 1, but also adjusted for smoking status, smoking intensity, smoking duration, environmental tobacco smoke, fruit intake, vegetables intake, alcohol consumption, body-mass index (BMI), educational level, occupational class, employment status, and marital status; and model 3 was adjusted as in model 2 but also adjuste…	low	from questionnaire	low	cox model	low	low	"We selected 22 cohorts from 13 countries across Europe (table 1 and appendix pp 1–9). All cohorts were samples from the general population. The study areas of most cohorts were a large city with surrounding smaller rural communities. Some cohorts included large regions of the country, such as EPIC-MORGEN in the Netherlands, EPIC-Oxford (which covered much of the UK), the VHM&PP cohort in Austria…	low	low	"We estimated air pollutant concentrations at the baseline residential addresses of study participants with land use regression models and a standardised procedure, which is described elsewhere.11,12 Briefly, air pollution was monitored between October, 2008, and May, 2011 in all study areas to obtain annual average concentrations of NO2. Land use regression models were developed to explain the s…	low	"We estimated air pollutant concentrations at the baseline residential addresses of study participants with land use regression models and a standardised procedure, which is described elsewhere.11,12 Briefly, air pollution was monitored between October, 2008, and May, 2011 in all study areas to obtain annual average concentrations of NO2. Land use regression models were developed to explain the s…	low	Analyses restricted to participants who did not move during follow-up in 14 cohorts with moving information available (on average 66·4% of the participants did not move during follow-up) resulted in a slightly higher pooled HR for PM2·5 of 1·10 (95% CI 1·02–1·20) than the HR from the main analysis for the same 14 cohorts including all participants (1·06, 1·00–1·12).	n/a	not relevant, as exposure was not captured every year.	low	low	"In all cohorts, follow-up was based on linkage to mortality registries. Natural-cause mortality was defined on the basis of the underlying cause of death recorded on death certifi cates as International Classifi cation of Diseases (ICD)-9 codes 001–779 and ICD-10 codes A00–R99. We excluded causes of death not conceivably related to air pollution exposure, such as injury, accidents, and suicide, …	low	"In all cohorts, follow-up was based on linkage to mortality registries. Natural-cause mortality was defined on the basis of the underlying cause of death recorded on death certifi cates as International Classifi cation of Diseases (ICD)-9 codes 001–779 and ICD-10 codes A00–R99. We excluded causes of death not conceivably related to air pollution exposure, such as injury, accidents, and suicide, …	low	"In all cohorts, follow-up was based on linkage to mortality registries. Natural-cause mortality was defined on the basis of the underlying cause of death recorded on death certifi cates as International Classifi cation of Diseases (ICD)-9 codes 001–779 and ICD-10 codes A00–R99. We excluded causes of death not conceivably related to air pollution exposure, such as injury, accidents, and suicide, …	low	not reported	not reported	not reported	not reported	low	low	all hypotheses were tested and presented.	low
Beelen 2014	ESCAPE	NO2	CVD	moderate	All critical potential confounders adjusted for. All other/additional potential confounders except ethnicity adjusted for. Rated as moderate though low might be more reasonable given the large number of covariates adjusted for.	low	Confounders were measured by questionnaires. Though different questionnaires were used for different cohort, analyses were performed per cohort and a common codebook was applied	low	Cox proportional hazards models	moderate	low	22 cohorts from 13 countries across Europe. All cohorts were samples from the general population.	low	low	Land use regression models with a standardised procedure	low	same method applied	low	Studies in the Netherlands, Italy, the UK, and Canada have shown existing LUR models predicted historic spatial contrasts well; HRs did not differ between the back-extrapolated concentrations at baseline in the year of recruitment and the concentrations based on 2008–11 measurements, suggesting effect estiamtes not seriously biased.	low	Precision of LUR (reported in Cyrys et al. 2012, EST) small relative to range in the large majority of cohorts (Figure 1)	low	low	linkage to mortality registries	low	Deaths were classified according to the International Classification of Diseases (ICD)	low	same method applied	low	low	Missing frequency not reported. Since the outcome was measured by linkage to mortality registries, missing data are likely to be infrequent. Also, the missing data are unlikely to bias effect estimates.	low	Missing frequency not reported. Since the exposure was estimated by linkage to residential addresses, missing data are likely to be infrequent. Also, the missing data are unlikely to bias effect estimates.	low	low	reported hypothesis and present all results	low
Beelen 2014	ESCAPE	NO2	IHD	moderate	All critical potential confounders adjusted for. All other/additional potential confounders except ethnicity adjusted for. Rated as moderate though low might be more reasonable given the large number of covariates adjusted for.	low	Confounders were measured by questionnaires. Though different questionnaires were used for different cohort, analyses were performed per cohort and a common codebook was applied	low	Cox proportional hazards models	moderate	low	22 cohorts from 13 countries across Europe. All cohorts were samples from the general population.	low	low	Land use regression models with a standardised procedure	low	same method applied	low	Studies in the Netherlands, Italy, the UK, and Canada have shown existing LUR models predicted historic spatial contrasts well; HRs did not differ between the back-extrapolated concentrations at baseline in the year of recruitment and the concentrations based on 2008–11 measurements, suggesting effect estiamtes not seriously biased.	low	Precision of LUR (reported in Cyrys et al. 2012, EST) small relative to range in the large majority of cohorts (Figure 1)	low	low	linkage to mortality registries	low	Deaths were classified according to the International Classification of Diseases (ICD)	low	same method applied	low	low	Missing frequency not reported. Since the outcome was measured by linkage to mortality registries, missing data are likely to be infrequent. Also, the missing data are unlikely to bias effect estimates.	low	Missing frequency not reported. Since the exposure was estimated by linkage to residential addresses, missing data are likely to be infrequent. Also, the missing data are unlikely to bias effect estimates.	low	low	reported hypothesis and present all results	low
Beelen 2014	ESCAPE	NO2	CBV	moderate	All critical potential confounders adjusted for. All other/additional potential confounders except ethnicity adjusted for. Rated as moderate though low might be more reasonable given the large number of covariates adjusted for.	low	Confounders were measured by questionnaires. Though different questionnaires were used for different cohort, analyses were performed per cohort and a common codebook was applied	low	Cox proportional hazards models	moderate	low	22 cohorts from 13 countries across Europe. All cohorts were samples from the general population.	low	low	Land use regression models with a standardised procedure	low	same method applied	low	Studies in the Netherlands, Italy, the UK, and Canada have shown existing LUR models predicted historic spatial contrasts well; HRs did not differ between the back-extrapolated concentrations at baseline in the year of recruitment and the concentrations based on 2008–11 measurements, suggesting effect estiamtes not seriously biased.	low	Precision of LUR (reported in Cyrys et al. 2012, EST) small relative to range in the large majority of cohorts (Figure 1)	low	low	linkage to mortality registries	low	Deaths were classified according to the International Classification of Diseases (ICD)	low	same method applied	low	low	Missing frequency not reported. Since the outcome was measured by linkage to mortality registries, missing data are likely to be infrequent. Also, the missing data are unlikely to bias effect estimates.	low	Missing frequency not reported. Since the exposure was estimated by linkage to residential addresses, missing data are likely to be infrequent. Also, the missing data are unlikely to bias effect estimates.	low	low	reported hypothesis and present all results	low
Beelen 2009	NLCS	NO2	IHD	moderate	Critical potential confounder BMI not adjusted for in the full cohort but adjusted for in the case cohort, the effect estimates in the case cohort was slightly smaller than in the full cohort (both non-significant). Less than all other/additional potential confounders adjusted for (ethnicity, physical activity). Long list of individual confounders in case cohort analysis. "Comparing this limited …	low	questionnaires	low	Cox proportional hazards models	moderate	low	" 204 municipal population registries throughout the country."	low	low	"Exposure was estimated as the sum of regional, urban and local traffic contributions. Regional background concentrations were estimated using interpolation of data from regional background sites in the national monitoring network. The interpolation method was validated using cross-validation. The urban component was estimated using regression models relating measured urban concentrations to the …	moderate	"Exposure was estimated as the sum of regional, urban and local traffic contributions. Regional background concentrations were estimated using interpolation of data from regional background sites in the national monitoring network. The interpolation method was validated using cross-validation. The urban component was estimated using regression models relating measured urban concentrations to the …	low	based on previous findings in the report for mobility and spatial autocorrelation	n/a	not relevant, as exposure was not captured every year.	moderate	low	death data obtained from Dutch bureaus	low	Deaths were classified according to the International Classification of Diseases (ICD)	low	same method applied	low	low	The completeness of mortality follow-up was estimated to be over 99%.	low	Missing infrequent (3%)	low	low	reported all risk estimates for the outcomes and pollutants identified in the Methods section	low
Beelen 2009	NLCS	NO2	CBV	moderate	Critical potential confounder BMI not adjusted for in the full cohort but adjusted for in the case cohort, the effect estimates in the case cohort was slightly smaller than in the full cohort (both non-significant). Less than all other/additional potential confounders adjusted for (ethnicity, physical activity). Long list of individual confounders in case cohort analysis. "Comparing this limited …	low	questionnaires	low	Cox proportional hazards models	moderate	low	" 204 municipal population registries throughout the country."	low	low	"Exposure was estimated as the sum of regional, urban and local traffic contributions. Regional background concentrations were estimated using interpolation of data from regional background sites in the national monitoring network. The interpolation method was validated using cross-validation. The urban component was estimated using regression models relating measured urban concentrations to the …	moderate	"Exposure was estimated as the sum of regional, urban and local traffic contributions. Regional background concentrations were estimated using interpolation of data from regional background sites in the national monitoring network. The interpolation method was validated using cross-validation. The urban component was estimated using regression models relating measured urban concentrations to the …	low	based on previous findings in the report for mobility and spatial autocorrelation	n/a	not relevant, as exposure was not captured every year.	moderate	low	death data obtained from Dutch bureaus	low	Deaths were classified according to the International Classification of Diseases (ICD)	low	same method applied	low	low	The completeness of mortality follow-up was estimated to be over 99%.	low	Missing infrequent (3%)	low	low	reported all risk estimates for the outcomes and pollutants identified in the Methods section	low
Bentayeb 2015	Gazel cohort	NO2	ACM	moderate	"The following data were considered as potential individual confounding variables and included at baseline in the analyses: - age, sex, and occupational level (high grade managers)/intermediate grade (technical staff, line managers, and administrative associated professionals)/lower grade (clerical and manual workers)) were collected from EDF-GDF human resources files; - marital status (married/c…	low	postal questionnaire	low	cox model	moderate	moderate	"Second, subjects of the Gazel cohort participated on a voluntary basis which implies selection effects, and indeed it was shown that they were in a better state of health than non-participants (Goldberg et al., 2001). It thus might be that the effects of air pollution we observed in this cohort are in fact to a certain extend underestimated."	moderate	low	"Annual concentrations of PM10, PM2.5, NO2, SO2, benzene and summer averages (15 April–15 September) of the daily maximum 8-hour concentrations of O3 were assessed at 2 km resolution throughout France from 1989 to 2008 using the CHIMERE chemistry-transport model, mesh refinement and data assimilation with geostatistical analyses. The modeling strategy is summarized in Fig. 1 and has been previous…	low	"Annual concentrations of PM10, PM2.5, NO2, SO2, benzene and summer averages (15 April–15 September) of the daily maximum 8-hour concentrations of O3 were assessed at 2 km resolution throughout France from 1989 to 2008 using the CHIMERE chemistry-transport model, mesh refinement and data assimilation with geostatistical analyses. The modeling strategy is summarized in Fig. 1 and has been previous…	low	Changes in residence during the year were taken into account. And "To compare with our initial model (model adjusted on baseline con-founders), we restricted analyses to observations assessed in the model adjusted on time-varying confounders."	n/a	not relevant, as exposure was not captured every year.	low	low	"Vital status data came from the company and are accurate and exhaustive since the company pays the retirement pensions. Causes of death were recorded by the French national cause-of-death registry and coded using the international classification of diseases (ICD) (ninth revision (ICD-9) until 1998, and tenth revision (ICD-10) thereafter)"	low	"Vital status data came from the company and are accurate and exhaustive since the company pays the retirement pensions. Causes of death were recorded by the French national cause-of-death registry and coded using the international classification of diseases (ICD) (ninth revision (ICD-9) until 1998, and tenth revision (ICD-10) thereafter)"	low	"Vital status data came from the company and are accurate and exhaustive since the company pays the retirement pensions. Causes of death were recorded by the French national cause-of-death registry and coded using the international classification of diseases (ICD) (ninth revision (ICD-9) until 1998, and tenth revision (ICD-10) thereafter)"	low	not reported	not reported	not reported	not reported	low	low	all hypotheses were tested and presented.	low
Bentayeb 2015	Gazel cohort	O3 Peak/Warm	ACM	moderate	"The following data were considered as potential individual confounding variables and included at baseline in the analyses: - age, sex, and occupational level (high grade managers)/intermediate grade (technical staff, line managers, and administrative associated professionals)/lower grade (clerical and manual workers)) were collected from EDF-GDF human resources files; - marital status (married/c…	low	postal questionnaire	low	cox model	moderate	moderate	"Second, subjects of theGazel cohort participated on a voluntary basis which implies selection effects, and indeed itwas shown that they were in a better state of health than non-participants (Goldberg et al., 2001). It thus might be that the effects of air pollution we observed in this cohort are in fact to a certain extend underestimated."	moderate	low	"Annual concentrations of PM10, PM2.5, NO2, SO2, benzene and summer averages (15 April–15 September) of the daily maximum 8-hour concentrations of O3 were assessed at 2 km resolution throughout France from 1989 to 2008 using the CHIMERE chemistry-transport model, mesh refinement and data assimilation with geostatistical analyses. The modeling strategy is summarized in Fig. 1 and has been previous…	low	"Annual concentrations of PM10, PM2.5, NO2, SO2, benzene and summer averages (15 April–15 September) of the daily maximum 8-hour concentrations of O3 were assessed at 2 km resolution throughout France from 1989 to 2008 using the CHIMERE chemistry-transport model, mesh refinement and data assimilation with geostatistical analyses. The modeling strategy is summarized in Fig. 1 and has been previous…	low	Changes in residence during the year were taken into account. And "To compare with our initial model (model adjusted on baseline con-founders), we restricted analyses to observations assessed in the model adjusted on time-varying confounders."	n/a	not relevant, as exposure was not captured every year.	low	low	"Vital status data came from the company and are accurate and exhaustive since the company pays the retirement pensions. Causes of death were recorded by the French national cause-of-death registry and coded using the international classification of diseases (ICD) (ninth revision (ICD-9) until 1998, and tenth revision (ICD-10) thereafter)"	low	"Vital status data came from the company and are accurate and exhaustive since the company pays the retirement pensions. Causes of death were recorded by the French national cause-of-death registry and coded using the international classification of diseases (ICD) (ninth revision (ICD-9) until 1998, and tenth revision (ICD-10) thereafter)"	low	"Vital status data came from the company and are accurate and exhaustive since the company pays the retirement pensions. Causes of death were recorded by the French national cause-of-death registry and coded using the international classification of diseases (ICD) (ninth revision (ICD-9) until 1998, and tenth revision (ICD-10) thereafter)"	low	not reported	not reported	not reported	not reported	low	low	all hypotheses were tested and presented.	low
Bentayeb 2015	Gazel cohort	NO2	CVD	moderate	"The following data were considered as potential individual confounding variables and included at baseline in the analyses: - age, sex, and occupational level (high grade managers)/intermediate grade (technical staff, line managers, and administrative associated professionals)/lower grade (clerical and manual workers)) were collected from EDF-GDF human resources files; - marital status (married/c…	low	postal questionnaire	low	cox model	moderate	moderate	"Second, subjects of the Gazel cohort participated on a voluntary basis which implies selection effects, and indeed it was shown that they were in a better state of health than non-participants (Goldberg et al., 2001). It thus might be that the effects of air pollution we observed in this cohort are in fact to a certain extend underestimated."	moderate	low	"Annual concentrations of PM10, PM2.5, NO2, SO2, benzene and summer averages (15 April–15 September) of the daily maximum 8-hour concentrations of O3 were assessed at 2 km resolution throughout France from 1989 to 2008 using the CHIMERE chemistry-transport model, mesh refinement and data assimilation with geostatistical analyses. The modeling strategy is summarized in Fig. 1 and has been previous…	low	"Annual concentrations of PM10, PM2.5, NO2, SO2, benzene and summer averages (15 April–15 September) of the daily maximum 8-hour concentrations of O3 were assessed at 2 km resolution throughout France from 1989 to 2008 using the CHIMERE chemistry-transport model, mesh refinement and data assimilation with geostatistical analyses. The modeling strategy is summarized in Fig. 1 and has been previous…	low	Changes in residence during the year were taken into account. And "To compare with our initial model (model adjusted on baseline con-founders), we restricted analyses to observations assessed in the model adjusted on time-varying confounders."	n/a	not relevant, as exposure was not captured every year.	low	low	from the company	low	Deaths were classified according to the International Classification of Diseases (ICD)	low	same method applied	low	not reported	not reported	not reported	not reported	low	low	all hypotheses were tested and presented.	low
Bouma 2023	Dutch administrative	NO2	ACM	moderate	Models stratified by sex and adjusted for individual-level covariates (standardized household income, region of origin, marital status), and area-level covariates (mean income per income recipient, unemployment rate, social assistance, percentage non-western immigrants, and percentage of low education level) on the neighborhood and regional level. Indirect method for missing smoking/BMI as in Shi…	low	Administrtive data from Statistics Nethrelands.."in which demographic changes are updated yearly. These files are supplemented with other data from Statistics Netherlands, such as tax and residential mobility data"	low	Cox proportional hazards model	moderate	low	All population aged 30 years and older on January 1st, 2013	low	low	Annual national Dispersion models at 10m2	low	same method applied	low	2016 maps used in the middle of the 6yrs analysis period	low		low	low	linkage to mortality registries	low	Deaths were classified according to the International Classification of Diseases (ICD)	low	same method applied	low	low	Missing frequency not reported. Since the outcome was measured by linkage to mortality registries, missing data are likely to be infrequent. Also, the missing data are unlikely to bias effect estimates.	low	Missing frequency not reported. Since the exposure was estimated by linkage to residential addresses, missing data are likely to be infrequent. Also, the missing data are unlikely to bias effect estimates.	low	low	reported hypothesis and present all results	low
Bouma 2023	Dutch administrative	NO2	CVD	moderate	Models stratified by sex and adjusted for individual-level covariates (standardized household income, region of origin, marital status), and area-level covariates (mean income per income recipient, unemployment rate, social assistance, percentage non-western immigrants, and percentage of low education level) on the neighborhood and regional level. Indirect method for missing smoking/BMI as in Shi…	low	Administrtive data from Statistics Nethrelands.."in which demographic changes are updated yearly. These files are supplemented with other data from Statistics Netherlands, such as tax and residential mobility data"	low	Cox proportional hazards model	moderate	low	All population aged 30 years and older on January 1st, 2013	low	low	Annual national Dispersion models at 10m2	low	same method applied	low	2016 maps used in the middle of the 6yrs analysis period	low		low	low	linkage to mortality registries	low	Deaths were classified according to the International Classification of Diseases (ICD)	low	same method applied	low	low	Missing frequency not reported. Since the outcome was measured by linkage to mortality registries, missing data are likely to be infrequent. Also, the missing data are unlikely to bias effect estimates.	low	Missing frequency not reported. Since the exposure was estimated by linkage to residential addresses, missing data are likely to be infrequent. Also, the missing data are unlikely to bias effect estimates.	low	low	reported hypothesis and present all results	low
Bouma 2023	Dutch administrative	NO2	RESP	moderate	Models stratified by sex and adjusted for individual-level covariates (standardized household income, region of origin, marital status), and area-level covariates (mean income per income recipient, unemployment rate, social assistance, percentage non-western immigrants, and percentage of low education level) on the neighborhood and regional level. Indirect method for missing smoking/BMI as in Shi…	low	Administrtive data from Statistics Nethrelands.."in which demographic changes are updated yearly. These files are supplemented with other data from Statistics Netherlands, such as tax and residential mobility data"	low	Cox proportional hazards model	moderate	low	All population aged 30 years and older on January 1st, 2013	low	low	Annual national Dispersion models at 10m2	low	same method applied	low	2016 maps used in the middle of the 6yrs analysis period	low		low	low	linkage to mortality registries	low	Deaths were classified according to the International Classification of Diseases (ICD)	low	same method applied	low	low	Missing frequency not reported. Since the outcome was measured by linkage to mortality registries, missing data are likely to be infrequent. Also, the missing data are unlikely to bias effect estimates.	low	Missing frequency not reported. Since the exposure was estimated by linkage to residential addresses, missing data are likely to be infrequent. Also, the missing data are unlikely to bias effect estimates.	low	low	reported hypothesis and present all results	low
Bouma 2023	Dutch administrative	NO2	LC	moderate	Models stratified by sex and adjusted for individual-level covariates (standardized household income, region of origin, marital status), and area-level covariates (mean income per income recipient, unemployment rate, social assistance, percentage non-western immigrants, and percentage of low education level) on the neighborhood and regional level. Indirect method for missing smoking/BMI as in Shi…	low	Administrtive data from Statistics Nethrelands.."in which demographic changes are updated yearly. These files are supplemented with other data from Statistics Netherlands, such as tax and residential mobility data"	low	Cox proportional hazards model	moderate	low	".. six population-based nationwide cohorts in Belgium, Denmark, England, the Netherlands, Norway, and Switzerland, and from one citywide cohort in Rome, Italy…..cohorts were enrolled between 2000 and 2011 based on data from population or census regisitries...30years or older were enrolled.."	low	low	Annual national Dispersion models at 10m2	low	same method applied	low	2016 maps used in the middle of the 6yrs analysis period	low		low	low	linkage to mortality registries	low	Deaths were classified according to the International Classification of Diseases (ICD)	low	same method applied	low	low	Missing frequency not reported. Since the outcome was measured by linkage to mortality registries, missing data are likely to be infrequent. Also, the missing data are unlikely to bias effect estimates.	low	Missing frequency not reported. Since the exposure was estimated by linkage to residential addresses, missing data are likely to be infrequent. Also, the missing data are unlikely to bias effect estimates.	low	low	reported hypothesis and present all results	low
Brunekreef 2009	NLCS-AIR	NO2	ACM	high	"Analyses in the full cohort are adjusted for age, sex, smoking status, and percentage of persons with low income and percentage of persons with high income in a neighborhood, and in a COROP area, " and as sensitivity diet, alcohol, marital status. But not adjusted for BMI.	low	from questionnaires, but should be validated questionnaire	low	cox model	high	low	"The study population originates from 204 municipal population registries throughout The Netherlands, by gender-stratified random sampling."	low	low	We used interpolation from data obtained routinely at regional stations of the National Air Quality Monitoring Network (NAQMN) to estimate the regional component of exposure at the home address. Average pollutant concentrations were estimated from NAQMN measurements for the period 1976 through 1996. Land-use regression methods were used to estimate the urban exposure component. For the local expo…	low	We used interpolation from data obtained routinely at regional stations of the National Air Quality Monitoring Network (NAQMN) to estimate the regional component of exposure at the home address. Average pollutant concentrations were estimated from NAQMN measurements for the period 1976 through 1996. Land-use regression methods were used to estimate the urban exposure component. For the local expo…	low	"In additional analyses of associations between air pollution and mortality, we evaluated separately the effects of residential mobility, spatial autocorrelation, living in the three major cities in the study, living near freeways, and exposure to traffic noise..."	n/a	not relevant, as exposure was not captured every year.	low	low	national data on death	low	national data on death	low	national data on death	low	low	no missing outcome	low	0.03	low	low	all hypotheses were tested and presented.	low
Brunekreef 2009	NLCS-AIR	NO2	RESP	moderate	"Analyses in the full cohort are adjusted for age, sex, smoking status, and percentage of persons with low income and percentage of persons with high income in a neighborhood, and in a COROP area, " and as sensitivity diet, alcohol, marital status. But not adjusted for BMI.	low	from questionnaire, but should be validated questionnaire	low	cox model	moderate	low	"The study population originates from 204 municipal population registries throughout The Netherlands, by gender-stratified random sampling."	low	low	"We used interpolation from data obtained routinely at regional stations of the National Air Quality Monitoring Network (NAQMN) to estimate the regional component of exposure at the home address. Average pollutant concentrations were estimated from NAQMN measurements for the period 1976 through 1996. Land-use regression methods were used to estimate the urban exposure component. For the local exp…	low	"We used interpolation from data obtained routinely at regional stations of the National Air Quality Monitoring Network (NAQMN) to estimate the regional component of exposure at the home address. Average pollutant concentrations were estimated from NAQMN measurements for the period 1976 through 1996. Land-use regression methods were used to estimate the urban exposure component. For the local exp…	low	"In additional analyses of associations between air pollution and mortality, we evaluated separately the effects of residential mobility, spatial autocorrelation, living in the three major cities in the study, living near freeways, and exposure to traffic noise..."	n/a	not relevant, as exposure was not captured every year.	low	low	national data on death	low	national data on death	low	national data on death	low	low	no missing outcome	low	0.03	low	low	all hypotheses were tested and presented.	low
Brunekreef 2021	ELAPSE admininstrative	O3 Peak/Warm	COPD	moderate	age,sex and education/marital/occupation and various SES area level. Stability of effects from indirect adj for BMI and smoking. No diet, activity	low	Administrative records and census data	low	Cox proportional hazards model	moderate	low	".. six population-based nationwide cohorts in Belgium, Denmark, England, the Netherlands, Norway, and Switzerland, and from one citywide cohort in Rome, Italy…..cohorts were enrolled between 2000 and 2011 based on data from population or census regisitries...30years or older were enrolled.."	low	low	Hybrid West European-wide LUR models incorporating GIS, satellite, measurements and dispersion estimates	low	same method applied	low	2010 surface used, but back-extrapolated at baseline year and time-varying analysis results almost identical	low		low	low	linkage to mortality registries	low	Deaths were classified according to the International Classification of Diseases (ICD)	low	same method applied	low	low	Missing frequency not reported. Since the outcome was measured by linkage to mortality registries, missing data are likely to be infrequent. Also, the missing data are unlikely to bias effect estimates.	low	Missing frequency not reported. Since the exposure was estimated by linkage to residential addresses, missing data are likely to be infrequent. Also, the missing data are unlikely to bias effect estimates.	low	low	reported hypothesis and present all results	low
Brunekreef 2021	ELAPSE admininstrative	NO2	COPD	moderate	age,sex and education/marital/occupation and various SES area level. Stability of effects from indirect adj for BMI and smoking. No diet, activity	low	Administrative records and census data	low	Cox proportional hazards model	moderate	low	".. six population-based nationwide cohorts in Belgium, Denmark, England, the Netherlands, Norway, and Switzerland, and from one citywide cohort in Rome, Italy…..cohorts were enrolled between 2000 and 2011 based on data from population or census regisitries...30years or older were enrolled.."	low	low	Hybrid West European-wide LUR models incorporating GIS, satellite, measurements and dispersion estimates	low	same method applied	low	2010 surface used, but back-extrapolated at baseline year and time-varying analysis results almost identical	low		low	low	linkage to mortality registries	low	Deaths were classified according to the International Classification of Diseases (ICD)	low	same method applied	low	low	Missing frequency not reported. Since the outcome was measured by linkage to mortality registries, missing data are likely to be infrequent. Also, the missing data are unlikely to bias effect estimates.	low	Missing frequency not reported. Since the exposure was estimated by linkage to residential addresses, missing data are likely to be infrequent. Also, the missing data are unlikely to bias effect estimates.	low	low	reported hypothesis and present all results	low
Brunekreef 2021	ELAPSE admininstrative	NO2	IHD	moderate	age,sex and education/marital/occupation and various SES area level. Stability of effects from indirect adj for BMI and smoking. No diet, activity	low	Administrative records and census data	low	Cox proportional hazards model	moderate	low	".. six population-based nationwide cohorts in Belgium, Denmark, England, the Netherlands, Norway, and Switzerland, and from one citywide cohort in Rome, Italy…..cohorts were enrolled between 2000 and 2011 based on data from population or census regisitries...30years or older were enrolled.."	low	low	Hybrid West European-wide LUR models incorporating GIS, satellite, measurements and dispersion estimates	low	same method applied	low	2010 surface used, but back-extrapolated at baseline year and time-varying analysis results almost identical	low		low	low	linkage to mortality registries	low	Deaths were classified according to the International Classification of Diseases (ICD)	low	same method applied	low	low	Missing frequency not reported. Since the outcome was measured by linkage to mortality registries, missing data are likely to be infrequent. Also, the missing data are unlikely to bias effect estimates.	low	Missing frequency not reported. Since the exposure was estimated by linkage to residential addresses, missing data are likely to be infrequent. Also, the missing data are unlikely to bias effect estimates.	low	low	reported hypothesis and present all results	low
Brunekreef 2021	ELAPSE admininstrative	NO2	CBV	moderate	age,sex and education/marital/occupation and various SES area level. Stability of effects from indirect adj for BMI and smoking. No diet, activity	low	Administrative records and census data	low	Cox proportional hazards model	moderate	low	".. six population-based nationwide cohorts in Belgium, Denmark, England, the Netherlands, Norway, and Switzerland, and from one citywide cohort in Rome, Italy…..cohorts were enrolled between 2000 and 2011 based on data from population or census regisitries...30years or older were enrolled.."	low	low	Hybrid West European-wide LUR models incorporating GIS, satellite, measurements and dispersion estimates	low	same method applied	low	2010 surface used, but back-extrapolated at baseline year and time-varying analysis results almost identical	low		low	low	linkage to mortality registries	low	Deaths were classified according to the International Classification of Diseases (ICD)	low	same method applied	low	low	Missing frequency not reported. Since the outcome was measured by linkage to mortality registries, missing data are likely to be infrequent. Also, the missing data are unlikely to bias effect estimates.	low	Missing frequency not reported. Since the exposure was estimated by linkage to residential addresses, missing data are likely to be infrequent. Also, the missing data are unlikely to bias effect estimates.	low	low	reported hypothesis and present all results	low
Brunekreef 2009	NLCS-AIR	NO2	LC	moderate	"Analyses in the full cohort are adjusted for age, sex, smoking status, and percentage of persons with low income and percentage of persons with high income in a neighborhood, and in a COROP area, " and as sensitivity diet, alcohol, marital status. But not adjusted for BMI.	low	from questionnaire, but should be validated questionnaire	low	cox model	moderate	low	"The study population originates from 204 municipal population registries throughout The Netherlands, by gender-stratified random sampling."	low	low	"We used interpolation from data obtained routinely at regional stations of the National Air Quality Monitoring Network (NAQMN) to estimate the regional component of exposure at the home address. Average pollutant concentrations were estimated from NAQMN measurements for the period 1976 through 1996. Land-use regression methods were used to estimate the urban exposure component. For the local exp…	low	"We used interpolation from data obtained routinely at regional stations of the National Air Quality Monitoring Network (NAQMN) to estimate the regional component of exposure at the home address. Average pollutant concentrations were estimated from NAQMN measurements for the period 1976 through 1996. Land-use regression methods were used to estimate the urban exposure component. For the local exp…	low	"In additional analyses of associations between air pollution and mortality, we evaluated separately the effects of residential mobility, spatial autocorrelation, living in the three major cities in the study, living near freeways, and exposure to traffic noise..."	n/a	not relevant, as exposure was not captured every year.	low	low	national data on death	low	national data on death	low	national data on death	low	low	no missing outcome	low	0.03	low	low	all hypotheses were tested and presented.	low
Brunekreef 2009	NLCS-AIR	NO2	CVD	high	"Analyses in the full cohort are adjusted for age, sex, smoking status, and percentage of persons with low income and percentage of persons with high income in a neighborhood, and in a COROP area, " and as sensitivity diet, alcohol, marital status. But not adjusted for BMI. (? yes adj for Quetelet=BMI)	low	from questionnaires, but should be validated questionnaire	low	cox model	high	low	"The study population originates from 204 municipal population registries throughout The Netherlands, by gender-stratified random sampling."	low	low	We used interpolation from data obtained routinely at regional stations of the National Air Quality Monitoring Network (NAQMN) to estimate the regional component of exposure at the home address. Average pollutant concentrations were estimated from NAQMN measurements for the period 1976 through 1996. Land-use regression methods were used to estimate the urban exposure component. For the local expo…	low	We used interpolation from data obtained routinely at regional stations of the National Air Quality Monitoring Network (NAQMN) to estimate the regional component of exposure at the home address. Average pollutant concentrations were estimated from NAQMN measurements for the period 1976 through 1996. Land-use regression methods were used to estimate the urban exposure component. For the local expo…	low	"In additional analyses of associations between air pollution and mortality, we evaluated separately the effects of residential mobility, spatial autocorrelation, living in the three major cities in the study, living near freeways, and exposure to traffic noise..."	n/a	not relevant, as exposure was not captured every year.	low	low	national data on death	low	national data on death	low	national data on death	low	low	no missing outcome	low	0.03	low	low	all hypotheses were tested and presented.	low
Byun 2022	NHIS-NSC	O3 Annual	ACM	moderate	for age, sex, income, body mass index, smoking, drinking, exercise, district-level NDVI, deprivation index, and medical index. + had limited information on individual characteristics and were unable to adjust for socioeconomic variables such as education and occupation,and dietary factors	low	Questionnaires and health data linkage	low	Cox proportional hazards model	moderate	moderate	Retrospective assignment to existing cohorts, but selection od sample with compelte data may have partially affected he intial cohort "...who were aged over 30 years at the time of enrollment and who underwent health examinations at least once during 2006–2015 without missing information on height, weight, smoking status, drinking habit, and exercise. " individuals.	moderate	low	5yrs moving average of monitor data at residence's district	low	same method applied	low	5yrs moving average			low	low	linkage to mortality registries	low	Deaths were classified according to the International Classification of Diseases (ICD)	low	same method applied	low	low	Missing frequency not reported. Since the outcome was measured by linkage to mortality registries, missing data are likely to be infrequent. Also, the missing data are unlikely to bias effect estimates.	low	Missing frequency not reported. Since the exposure was estimated by linkage to residential addresses, missing data are likely to be infrequent. Also, the missing data are unlikely to bias effect estimates.	low	low	reported hypothesis and present all results	low
Byun 2022	NHIS-NSC	O3 Peak/Warm	ACM	moderate	for age, sex, income, body mass index, smoking, drinking, exercise, district-level NDVI, deprivation index, and medical index. + had limited information on individual characteristics and were unable to adjust for socioeconomic variables such as education and occupation,and dietary factors	low	Questionnaires and health data linkage	low	Cox proportional hazards model	moderate	moderate	Retrospective assignment to existing cohorts, but selection od sample with compelte data may have partially affected he intial cohort "...who were aged over 30 years at the time of enrollment and who underwent health examinations at least once during 2006–2015 without missing information on height, weight, smoking status, drinking habit, and exercise. " individuals.	moderate	low	5yrs moving average of monitor data at residence's district	low	same method applied	low	5yrs moving average			low	low	linkage to mortality registries	low	Deaths were classified according to the International Classification of Diseases (ICD)	low	same method applied	low	low	Missing frequency not reported. Since the outcome was measured by linkage to mortality registries, missing data are likely to be infrequent. Also, the missing data are unlikely to bias effect estimates.	low	Missing frequency not reported. Since the exposure was estimated by linkage to residential addresses, missing data are likely to be infrequent. Also, the missing data are unlikely to bias effect estimates.	low	low	reported hypothesis and present all results	low
Byun 2022	NHIS-NSC	O3 Annual	RESP	moderate	for age, sex, income, body mass index, smoking, drinking, exercise, district-level NDVI, deprivation index, and medical index. + had limited information on individual characteristics and were unable to adjust for socioeconomic variables such as education and occupation,and dietary factors	low	Questionnaires and health data linkage	low	Cox proportional hazards model	moderate	moderate	Retrospective assignment to existing cohorts, but selection od sample with compelte data may have partially affected he intial cohort "...who were aged over 30 years at the time of enrollment and who underwent health examinations at least once during 2006–2015 without missing information on height, weight, smoking status, drinking habit, and exercise. " individuals.	moderate	low	5yrs moving average of monitor data at residence's district	low	same method applied	low	5yrs moving average			low	low	linkage to mortality registries	low	Deaths were classified according to the International Classification of Diseases (ICD)	low	same method applied	low	low	Missing frequency not reported. Since the outcome was measured by linkage to mortality registries, missing data are likely to be infrequent. Also, the missing data are unlikely to bias effect estimates.	low	Missing frequency not reported. Since the exposure was estimated by linkage to residential addresses, missing data are likely to be infrequent. Also, the missing data are unlikely to bias effect estimates.	low	low	reported hypothesis and present all results	low
Byun 2022	NHIS-NSC	O3 Peak/Warm	RESP	moderate	for age, sex, income, body mass index, smoking, drinking, exercise, district-level NDVI, deprivation index, and medical index. + had limited information on individual characteristics and were unable to adjust for socioeconomic variables such as education and occupation,and dietary factors	low	Questionnaires and health data linkage	low	Cox proportional hazards model	moderate	moderate	Retrospective assignment to existing cohorts, but selection od sample with compelte data may have partially affected he intial cohort "...who were aged over 30 years at the time of enrollment and who underwent health examinations at least once during 2006–2015 without missing information on height, weight, smoking status, drinking habit, and exercise. " individuals.	moderate	low	5yrs moving average of monitor data at residence's district	low	same method applied	low	5yrs moving average			low	low	linkage to mortality registries	low	Deaths were classified according to the International Classification of Diseases (ICD)	low	same method applied	low	low	Missing frequency not reported. Since the outcome was measured by linkage to mortality registries, missing data are likely to be infrequent. Also, the missing data are unlikely to bias effect estimates.	low	Missing frequency not reported. Since the exposure was estimated by linkage to residential addresses, missing data are likely to be infrequent. Also, the missing data are unlikely to bias effect estimates.	low	low	reported hypothesis and present all results	low
Cakmak 2018	CanCHEC	O3 Peak/Warm	COPD	moderate	aboriginal ancestry, visible minority status, marital status, education level, occupational level, immigrant status, and income quintile. Model stratified by age and sex. An indirect adjustment method was then used to mathematically adjust our HRs for smoking and BMI while concurrently controlling for other risk factors that are included in the original model (Shin et al., 2014). Study was not ad…	low	census questionnaire	low	cox model	moderate	moderate	The linkage to the tax files introduced a slight bias in the cohort towards persons who were employed and of higher income, since the cohort excluded persons who did not file taxes	moderate	low	Exposures were assigned to cohort subjects by residential postal code from a surface model representing average daily 8-hr ozone maximum concentrations from 1 May to 31 October for the years 2002–2009, across Canada at a 21 km horizontal resolution	low	In order to retain subjects that had incomplete postal code information and capture the variability associated with residential mobility, we created a seven-year moving window of exposure to each pollutant beginning in 1984, assigning the seven year average when postal codes were available for four out of seven years.	low	To more fully account for residential mobility over the duration of the cohort study, we examined the effect modification of the climate zones by including an interaction term for air pollution exposure and climate zone, using the most populated zone, 3, as a reference category in the model. Examining individual zones would have removed subjects and person-years from the cohort, as people move be…	n/a	not relevant, as exposure was not captured every year.	low	low	cohort data linked to Canadian Mortality database	low	cohort data linked to Canadian Mortality database	low	cohort data linked to Canadian Mortality database	low	not reported	not reported	not reported	not reported	low	low	all hypotheses were tested and presented.	low
Chen 2013	Ontario Tax File cohort	NO2	CVD	moderate	Cox stratified by 1 year age group. In all of the Cox models, we adjusted for sex; marital status; individual-level annual household income (quintiles); and four area-level variables: percentage of immigrants (quintiles), percentage of adults with less than high school education (continuous), unemployment rate (continuous); and average household income (quintiles). Indirect adj for smoking/BMI wi…	low	Administrative records	low	Cox model adjustment	moderate	low	"The Ontario Tax Cohort is a retrospective cohort study with approximately 660,000 participants who were followed from 1982 through 2004. Subjects were selected randomly from among Canadians who filed federal income tax returns and who were part of the Statistics Canada family income tax database. Canadian citizens or landed immigrants age 35–85 years were eligible if they had filed at least one …	low	low	"The land-use regression models were derived from dense measurement campaigns of ground-level concentrations of NO2 conducted separately in each of the three cities."	low	same method applied	low	"A second limitation is that the land-use regression models were developed toward the end of our study and might not characterize exposure adequately during earlier periods of our study. We verified that variability in the NO2 concentrations in Toronto during the observation period was primarily spatial rather than temporal (see eAppendix, http://links.lww.com/EDE/A624). Thus, we expect the spati…			low	low	Llinkage to registy	low	Llinkage to registy	low	same method applied	low	low	linkage to registry		not reported	low	low	reported hypothesis and present all results	low
Chen 2013	Ontario Tax File cohort	NO2	IHD	moderate	Cox stratified by 1 year age group. In all of the Cox models, we adjusted for sex; marital status; individual-level annual household income (quintiles); and four area-level variables: percentage of immigrants (quintiles), percentage of adults with less than high school education (continuous), unemployment rate (continuous); and average household income (quintiles). Indirect adj for smoking/BMI wi…	low	Administrative records	low	Cox model adjustment	moderate	low	"The Ontario Tax Cohort is a retrospective cohort study with approximately 660,000 participants who were followed from 1982 through 2004. Subjects were selected randomly from among Canadians who filed federal income tax returns and who were part of the Statistics Canada family income tax database. Canadian citizens or landed immigrants age 35–85 years were eligible if they had filed at least one …	low	low	"The land-use regression models were derived from dense measurement campaigns of ground-level concentrations of NO2 conducted separately in each of the three cities."	low	same method applied	low	"A second limitation is that the land-use regression models were developed toward the end of our study and might not characterize exposure adequately during earlier periods of our study. We verified that variability in the NO2 concentrations in Toronto during the observation period was primarily spatial rather than temporal (see eAppendix, http://links.lww.com/EDE/A624). Thus, we expect the spati…			low	low	Llinkage to registy	low	Llinkage to registy	low	same method applied	low	low	linkage to registry		not reported	low	low	reported hypothesis and present all results	low
Chen 2013	Ontario Tax File cohort	NO2	CBV	moderate	Cox stratified by 1 year age group. In all of the Cox models, we adjusted for sex; marital status; individual-level annual household income (quintiles); and four area-level variables: percentage of immigrants (quintiles), percentage of adults with less than high school education (continuous), unemployment rate (continuous); and average household income (quintiles). Indirect adj for smoking/BMI wi…	low	Administrative records	low	Cox model adjustment	moderate	low	"The Ontario Tax Cohort is a retrospective cohort study with approximately 660,000 participants who were followed from 1982 through 2004. Subjects were selected randomly from among Canadians who filed federal income tax returns and who were part of the Statistics Canada family income tax database. Canadian citizens or landed immigrants age 35–85 years were eligible if they had filed at least one …	low	low	"The land-use regression models were derived from dense measurement campaigns of ground-level concentrations of NO2 conducted separately in each of the three cities."	low	same method applied	low	"A second limitation is that the land-use regression models were developed toward the end of our study and might not characterize exposure adequately during earlier periods of our study. We verified that variability in the NO2 concentrations in Toronto during the observation period was primarily spatial rather than temporal (see eAppendix, http://links.lww.com/EDE/A624). Thus, we expect the spati…			low	low	Llinkage to registy	low	Llinkage to registy	low	same method applied	low	low	linkage to registry		not reported	low	low	reported hypothesis and present all results	low
Chen 2005	AHSMOG	NO2	IHD	moderate	All critical potential confounders adjusted for. Less than all other/additional potential confounders (marital status) adjusted for.	low	questionnaires	low	Cox proportional hazards models	moderate	moderate	participants lived within an airshed adjacent to airports - exposure level was supposed to be higher than general population	moderate	low	Interpolated based on measurements from fixed-site monitors "Briefly, monthly indices of ambient air pollutant concentrations at 348 monitoring stations throughout California were interpolated to geographic ZIP code centroids according to home and work location histories of study participants."	low	same methods applied	low	time varying			low	low	linkage to death files and death index	low	Deaths were classified according to the International Classification of Diseases (ICD)	low	same method applied	low	low	Infrequent missing (<0.01%)	low	Missing frequency not reported. Missing data are likely to be infrequent. Also, the missing data are unlikely to bias effect estimates.	low	low	reported all risk estimates for the outcomes and pollutants identified in the Methods section	low
Chen 2005	AHSMOG	NO2	IHD	moderate	All critical potential confounders adjusted for. Less than all other/additional potential confounders (marital status) adjusted for.	low	questionnaires	low	Cox proportional hazards models	moderate	moderate	participants lived within an airshed adjacent to airports - exposure level was supposed to be higher than general population	moderate	low	Interpolated based on measurements from fixed-site monitors "Briefly, monthly indices of ambient air pollutant concentrations at 348 monitoring stations throughout California were interpolated to geographic ZIP code centroids according to home and work location histories of study participants."	low	same methods applied	low	time varying			low	low	linkage to death files and death index	low	Deaths were classified according to the International Classification of Diseases (ICD)	low	same method applied	low	low	Infrequent missing (<0.01%)	low	Missing frequency not reported. Missing data are likely to be infrequent. Also, the missing data are unlikely to bias effect estimates.	low	low	reported all risk estimates for the outcomes and pollutants identified in the Methods section	low
Crouse 2015	CanCHEC	NO2	RESP	moderate	Age, sex (stratified analysis), education. No direct adjustment for BMI or smoking but with support. No adjustment for physical exercise	low	Confounders obtained from Census. "We adjusted our models for aboriginal ancestry, visible minority status, immigrant status, marital status, highest level of education, employment status, occupational classifi-cation, and quintiles of houshold income (see Supplemental Material, Table S1, for coding). We also calculated time-varying contextual variables from the closest census year (i.e., either …	low	Cox proportional hazards models to estimate Crouse et al.1182volume 123 |number 11 | November 2015•Environmental Health Perspectivesthe associations between air pollution and mortality. We estimated HRs stratified by sex and by 5-year age groups from ages 25 to 89 years	moderate	low	A population-based cohort of subjects who were ≥ 25 years of age at baseline; a usual resident of Canada on the census reference day (4 June 1991); not a resident of an insti-tution such as a prison, hospital, or nursing home; and among the 20% of Canadian households (~ 3.6 million respondents) selected for enumeration with the long-form census questionnaire.	low	low	"We estimated residential exposures to 2006 annual mean concentrations of NO2 using a national land use regression model (LUR) developed from National Air Pollution Surveillance (NAPS; http://www.ec.gc.ca/rnspa-naps/) monitoring data using methods reported by Hystad et al. (2011). The updated LUR model applied here includes 2005–2011 satellite NO2 estimates (Lamsal et al. 2008), road length withi…	low	This model explained 73% of the variation in 2006 NAPS measurements with a root mean square error of 2.9 parts per billion"	not reported	not reported	n/a	not relevant, as exposure was not captured every year.	low	low	Retrospective assignment of exposure to cohort members	low	Mortality determined from Canadian Mortality Database	low	Mortality determined from Canadian Mortality Database	low	low	Not reported Assume not an issue given study design	low	We assigned estimates of concen-trations to PM2.5, O3, and NO2 to the repre-sentative point of each subject’s residential postal code for every available year between 1984 and 2006 (i.e., up to 7 years before baseline). A subject’s exposure was coded as missing in years for which no residen-tial postal code was available, which could indicate that the subject had left Canada, moved to an institut…	low	low	all hypotheses were tested and presented.	low
Crouse 2015	CanCHEC	O3 Peak/Warm	RESP	moderate	Age, sex (stratified analysis), education. No direct adjustment for BMI or smoking but with support. No adjustment for physical exercise	low	Confounders obtained from Census. "We adjusted our models for aboriginal ancestry, visible minority status, immigrant status, marital status, highest level of education, employment status, occupational classifi-cation, and quintiles of houshold income (see Supplemental Material, Table S1, for coding). We also calculated time-varying contextual variables from the closest census year (i.e., either …	low	Cox proportional hazards models to estimate Crouse et al.1182volume 123 |number 11 | November 2015•Environmental Health Perspectivesthe associations between air pollution and mortality. We estimated HRs stratified by sex and by 5-year age groups from ages 25 to 89 years	moderate	low	A population-based cohort of subjects who were ≥ 25 years of age at baseline; a usual resident of Canada on the census reference day (4 June 1991); not a resident of an insti-tution such as a prison, hospital, or nursing home; and among the 20% of Canadian households (~ 3.6 million respondents) selected for enumeration with the long-form census questionnaire.	low	low	"We estimated residential exposures to 2006 annual mean concentrations of NO2 using a national land use regression model (LUR) developed from National Air Pollution Surveillance (NAPS; http://www.ec.gc.ca/rnspa-naps/) monitoring data using methods reported by Hystad et al. (2011). The updated LUR model applied here includes 2005–2011 satellite NO2 estimates (Lamsal et al. 2008), road length withi…	low	This model explained 73% of the variation in 2006 NAPS measurements with a root mean square error of 2.9 parts per billion"	not reported	not reported	n/a	not relevant, as exposure was not captured every year.	low	low	Retrospective assignment of exposure to cohort members	low	Mortality determined from Canadian Mortality Database	low	Mortality determined from Canadian Mortality Database	low	low	Not reported Assume not an issue given study design	low	We assigned estimates of concen-trations to PM2.5, O3, and NO2 to the repre-sentative point of each subject’s residential postal code for every available year between 1984 and 2006 (i.e., up to 7 years before baseline). A subject’s exposure was coded as missing in years for which no residen-tial postal code was available, which could indicate that the subject had left Canada, moved to an institut…	low	low	all hypotheses were tested and presented.	low
Crouse 2015	CanCHEC	NO2	COPD	moderate	Age, sex (stratified analysis), education. No direct adjustment for BMI or smoking but with support. No adjustment for physical exercise	low	Confounders obtained from Census. "We adjusted our models for aboriginal ancestry, visible minority status, immigrant status, marital status, highest level of education, employment status, occupational classifi-cation, and quintiles of houshold income (see Supplemental Material, Table S1, for coding). We also calculated time-varying contextual variables from the closest census year (i.e., either …	low	Cox proportional hazards models to estimate Crouse et al.1182volume 123 |number 11 | November 2015•Environmental Health Perspectivesthe associations between air pollution and mortality. We estimated HRs stratified by sex and by 5-year age groups from ages 25 to 89 years	moderate	low	A population-based cohort of subjects who were ≥ 25 years of age at baseline; a usual resident of Canada on the census reference day (4 June 1991); not a resident of an insti-tution such as a prison, hospital, or nursing home; and among the 20% of Canadian households (~ 3.6 million respondents) selected for enumeration with the long-form census questionnaire.	low	low	"We estimated residential exposures to 2006 annual mean concentrations of NO2 using a national land use regression model (LUR) developed from National Air Pollution Surveillance (NAPS; http://www.ec.gc.ca/rnspa-naps/) monitoring data using methods reported by Hystad et al. (2011). The updated LUR model applied here includes 2005–2011 satellite NO2 estimates (Lamsal et al. 2008), road length withi…	low	This model explained 73% of the variation in 2006 NAPS measurements with a root mean square error of 2.9 parts per billion"	not reported	not reported	n/a	not relevant, as exposure was not captured every year.	low	low	Retrospective assignment of exposure to cohort members	low	Mortality determined from Canadian Mortality Database	low	Mortality determined from Canadian Mortality Database	low	low	Not reported Assume not an issue given study design	low	We assigned estimates of concen-trations to PM2.5, O3, and NO2 to the repre-sentative point of each subject’s residential postal code for every available year between 1984 and 2006 (i.e., up to 7 years before baseline). A subject’s exposure was coded as missing in years for which no residen-tial postal code was available, which could indicate that the subject had left Canada, moved to an institut…	low	low	all hypotheses were tested and presented.	low
Crouse 2015	CanCHEC	O3 Peak/Warm	COPD	moderate	Age, sex (stratified analysis), education. No direct adjustment for BMI or smoking but with support. No adjustment for physical exercise	low	Confounders obtained from Census. "We adjusted our models for aboriginal ancestry, visible minority status, immigrant status, marital status, highest level of education, employment status, occupational classifi-cation, and quintiles of houshold income (see Supplemental Material, Table S1, for coding). We also calculated time-varying contextual variables from the closest census year (i.e., either …	low	Cox proportional hazards models to estimate Crouse et al.1182volume 123 |number 11 | November 2015•Environmental Health Perspectivesthe associations between air pollution and mortality. We estimated HRs stratified by sex and by 5-year age groups from ages 25 to 89 years	moderate	low	A population-based cohort of subjects who were ≥ 25 years of age at baseline; a usual resident of Canada on the census reference day (4 June 1991); not a resident of an insti-tution such as a prison, hospital, or nursing home; and among the 20% of Canadian households (~ 3.6 million respondents) selected for enumeration with the long-form census questionnaire.	low	low	"We estimated residential exposures to 2006 annual mean concentrations of NO2 using a national land use regression model (LUR) developed from National Air Pollution Surveillance (NAPS; http://www.ec.gc.ca/rnspa-naps/) monitoring data using methods reported by Hystad et al. (2011). The updated LUR model applied here includes 2005–2011 satellite NO2 estimates (Lamsal et al. 2008), road length withi…	low	This model explained 73% of the variation in 2006 NAPS measurements with a root mean square error of 2.9 parts per billion"	not reported	not reported	n/a	not relevant, as exposure was not captured every year.	low	low	Retrospective assignment of exposure to cohort members	low	Mortality determined from Canadian Mortality Database	low	Mortality determined from Canadian Mortality Database	low	low	Not reported Assume not an issue given study design	low	We assigned estimates of concen-trations to PM2.5, O3, and NO2 to the repre-sentative point of each subject’s residential postal code for every available year between 1984 and 2006 (i.e., up to 7 years before baseline). A subject’s exposure was coded as missing in years for which no residen-tial postal code was available, which could indicate that the subject had left Canada, moved to an institut…	low	low	all hypotheses were tested and presented.	low
Crouse 2015	CanCHEC	NO2	CVD	moderate	Age, sex (stratified analysis), education. No direct adjustment for BMI or smoking but with support. No adjustment for physical exercise	low	Confounders obtained from Census. "We adjusted our models for aboriginal ancestry, visible minority status, immigrant status, marital status, highest level of education, employment status, occupational classifi-cation, and quintiles of houshold income (see Supplemental Material, Table S1, for coding). We also calculated time-varying contextual variables from the closest census year (i.e., either …	low	Cox proportional hazards models to estimate Crouse et al.1182volume 123 |number 11 | November 2015•Environmental Health Perspectivesthe associations between air pollution and mortality. We estimated HRs stratified by sex and by 5-year age groups from ages 25 to 89 years	moderate	low	A population-based cohort of subjects who were ≥ 25 years of age at baseline; a usual resident of Canada on the census reference day (4 June 1991); not a resident of an insti-tution such as a prison, hospital, or nursing home; and among the 20% of Canadian households (~ 3.6 million respondents) selected for enumeration with the long-form census questionnaire.	low	low	"We estimated residential exposures to 2006 annual mean concentrations of NO2 using a national land use regression model (LUR) developed from National Air Pollution Surveillance (NAPS; http://www.ec.gc.ca/rnspa-naps/) monitoring data using methods reported by Hystad et al. (2011). The updated LUR model applied here includes 2005–2011 satellite NO2 estimates (Lamsal et al. 2008), road length withi…	low	This model explained 73% of the variation in 2006 NAPS measurements with a root mean square error of 2.9 parts per billion"	not reported	not reported	n/a	not relevant, as exposure was not captured every year.	low	low	linked to death registry	low	Deaths were classified according to the International Classification of Diseases (ICD)	low	same method applied	low	low	Not reported Assume not an issue given study design	low	We assigned estimates of concen-trations to PM2.5, O3, and NO2 to the repre-sentative point of each subject’s residential postal code for every available year between 1984 and 2006 (i.e., up to 7 years before baseline). A subject’s exposure was coded as missing in years for which no residen-tial postal code was available, which could indicate that the subject had left Canada, moved to an institut…	low	low	all hypotheses were tested and presented.	low
Crouse 2015	CanCHEC	NO2	IHD	moderate	Age, sex (stratified analysis), education. No direct adjustment for BMI or smoking but with support. No adjustment for physical exercise	low	Confounders obtained from Census. "We adjusted our models for aboriginal ancestry, visible minority status, immigrant status, marital status, highest level of education, employment status, occupational classifi-cation, and quintiles of houshold income (see Supplemental Material, Table S1, for coding). We also calculated time-varying contextual variables from the closest census year (i.e., either …	low	Cox proportional hazards models to estimate Crouse et al.1182volume 123 |number 11 | November 2015•Environmental Health Perspectivesthe associations between air pollution and mortality. We estimated HRs stratified by sex and by 5-year age groups from ages 25 to 89 years	moderate	low	A population-based cohort of subjects who were ≥ 25 years of age at baseline; a usual resident of Canada on the census reference day (4 June 1991); not a resident of an insti-tution such as a prison, hospital, or nursing home; and among the 20% of Canadian households (~ 3.6 million respondents) selected for enumeration with the long-form census questionnaire.	low	low	"We estimated residential exposures to 2006 annual mean concentrations of NO2 using a national land use regression model (LUR) developed from National Air Pollution Surveillance (NAPS; http://www.ec.gc.ca/rnspa-naps/) monitoring data using methods reported by Hystad et al. (2011). The updated LUR model applied here includes 2005–2011 satellite NO2 estimates (Lamsal et al. 2008), road length withi…	low	This model explained 73% of the variation in 2006 NAPS measurements with a root mean square error of 2.9 parts per billion"	not reported	not reported	n/a	not relevant, as exposure was not captured every year.	low	low	linked to death registry	low	Deaths were classified according to the International Classification of Diseases (ICD)	low	same method applied	low	low	Not reported Assume not an issue given study design	low	We assigned estimates of concen-trations to PM2.5, O3, and NO2 to the repre-sentative point of each subject’s residential postal code for every available year between 1984 and 2006 (i.e., up to 7 years before baseline). A subject’s exposure was coded as missing in years for which no residen-tial postal code was available, which could indicate that the subject had left Canada, moved to an institut…	low	low	all hypotheses were tested and presented.	low
Crouse 2015	CanCHEC	NO2	CBV	moderate	Age, sex (stratified analysis), education. No direct adjustment for BMI or smoking but with support. No adjustment for physical exercise	low	Confounders obtained from Census. "We adjusted our models for aboriginal ancestry, visible minority status, immigrant status, marital status, highest level of education, employment status, occupational classifi-cation, and quintiles of houshold income (see Supplemental Material, Table S1, for coding). We also calculated time-varying contextual variables from the closest census year (i.e., either …	low	Cox proportional hazards models to estimate Crouse et al.1182volume 123 |number 11 | November 2015•Environmental Health Perspectivesthe associations between air pollution and mortality. We estimated HRs stratified by sex and by 5-year age groups from ages 25 to 89 years	moderate	low	A population-based cohort of subjects who were ≥ 25 years of age at baseline; a usual resident of Canada on the census reference day (4 June 1991); not a resident of an insti-tution such as a prison, hospital, or nursing home; and among the 20% of Canadian households (~ 3.6 million respondents) selected for enumeration with the long-form census questionnaire.	low	low	"We estimated residential exposures to 2006 annual mean concentrations of NO2 using a national land use regression model (LUR) developed from National Air Pollution Surveillance (NAPS; http://www.ec.gc.ca/rnspa-naps/) monitoring data using methods reported by Hystad et al. (2011). The updated LUR model applied here includes 2005–2011 satellite NO2 estimates (Lamsal et al. 2008), road length withi…	low	This model explained 73% of the variation in 2006 NAPS measurements with a root mean square error of 2.9 parts per billion"	not reported	not reported	n/a	not relevant, as exposure was not captured every year.	low	low	linked to death registry	low	Deaths were classified according to the International Classification of Diseases (ICD)	low	same method applied	low	low	Not reported Assume not an issue given study design	low	We assigned estimates of concen-trations to PM2.5, O3, and NO2 to the repre-sentative point of each subject’s residential postal code for every available year between 1984 and 2006 (i.e., up to 7 years before baseline). A subject’s exposure was coded as missing in years for which no residen-tial postal code was available, which could indicate that the subject had left Canada, moved to an institut…	low	low	all hypotheses were tested and presented.	low
Crouse 2015	CanCHEC	NO2	LC	moderate	Age, sex (stratified analysis), education. No direct adjustment for BMI or smoking but with support. No adjustment for physical exercise	low	Confounders obtained from Census. "We adjusted our models for aboriginal ancestry, visible minority status, immigrant status, marital status, highest level of education, employment status, occupational classifi-cation, and quintiles of houshold income (see Supplemental Material, Table S1, for coding). We also calculated time-varying contextual variables from the closest census year (i.e., either …	low	Cox proportional hazards models to estimate Crouse et al.1182volume 123 |number 11 | November 2015•Environmental Health Perspectivesthe associations between air pollution and mortality. We estimated HRs stratified by sex and by 5-year age groups from ages 25 to 89 years	moderate	low	A population-based cohort of subjects who were ≥ 25 years of age at baseline; a usual resident of Canada on the census reference day (4 June 1991); not a resident of an insti-tution such as a prison, hospital, or nursing home; and among the 20% of Canadian households (~ 3.6 million respondents) selected for enumeration with the long-form census questionnaire.	low	low	"We estimated residential exposures to 2006 annual mean concentrations of NO2 using a national land use regression model (LUR) developed from National Air Pollution Surveillance (NAPS; http://www.ec.gc.ca/rnspa-naps/) monitoring data using methods reported by Hystad et al. (2011). The updated LUR model applied here includes 2005–2011 satellite NO2 estimates (Lamsal et al. 2008), road length withi…	low	This model explained 73% of the variation in 2006 NAPS measurements with a root mean square error of 2.9 parts per billion"	not reported	not reported	n/a	not relevant, as exposure was not captured every year.	low	low	linked to death registry	low	Deaths were classified according to the International Classification of Diseases (ICD)	low	same method applied	low	low	Not reported Assume not an issue given study design	low	We assigned estimates of concen-trations to PM2.5, O3, and NO2 to the repre-sentative point of each subject’s residential postal code for every available year between 1984 and 2006 (i.e., up to 7 years before baseline). A subject’s exposure was coded as missing in years for which no residen-tial postal code was available, which could indicate that the subject had left Canada, moved to an institut…	low	low	all hypotheses were tested and presented.	low
Dehbi 2017	NSHD-SABRE	NO2	CVD	high	adjusted for iinitial (sub) cohort to which the participant belongs, age, gender,type of employment, 1991 Carstairs index, diabetes, smoking status, ethnicity, baseline CVD. Less than all critical potential confounders adjusted for (BMI) and no additional analysis.	moderate	questionnaire, primary care record, hospital episode statistics	low	competing risk hazards regression models; use Cox propotional hazard in sensitivity analysis showed similar results	high	low	general population	low	low	LUR model build for 1991 at 100m2 resolution (this surfaces was associated with the larger sample size among the 2 surfaces choices provided) "Land-use regression [LUR] techniques were employed to model concentrations of these air pollutants, based on contemporaneous monitoring data from the national air quality monitoring network for BS and SO2 (Gulliver et al., 2011) and a national NO2 network …	low	same methods applied	low	The spatial exposure contrasts relatively stable over time (Gulliver et al. 2016); Study period 1989-2015; Study area UK -- a well-developed country within which the spatial exposure constracts is not likely to change much.			low	low	linkage to death registries	low	Deaths were classified according to the International Classification of Diseases (ICD)	low	same method applied	low	low	missing data not reported; unlikely to be infrequent, unlikely to bias effect estimates	low	missing data not reported; unlikely to bias effect estimates	low	low	reported all risk estimates for the outcomes and pollutants identified in the Methods section	low
Dimakopoulou 2014	ESCAPE	NO2	RESP	moderate	Age, sex, smoking, fruit & veg, alcohol, BMI, education, occupational class, employment, marital status, area level ses. No physical activity	low	Individual questionnaires - details documented in supplmentary material	low	Cox proportional hazard model	moderate	low	Retrospective assignment of pollution concentrations to existing cohorts	low	low	"airpollution monitoring campaigns were performed between October 2008 and May2011 in all study areas to obtain annual average concentrations of nitrogen oxides(NO2and NOx)" 40 sites for NO2. "Study-area specific LUR models weredeveloped to explain the within-area spatialvariation of measured annual average airpollution concentrations using traffic andland use predictor variables in a GeographicI…	low	Air pollution models applied to the range of concentrations	low	Exposure at baseline address at time of recruitment to cohort (variable) using back etrapolation with senstivity analysis - results were not changed.	n/a	not relevant, as exposure was not captured every year.	low	low	Retrospective assignment of pollution concentrations to cohort members	low	In most cohorts, follow-up was based on linkage to national mortality registries. "Nonmalignant respiratory mortalitywas defined on the basis of the underlyingcause of death recorded on deathcertificates. Nonmalignant respiratorymortality included ICD-9 codes 460 to519orICD-10codesJ00toJ99.Inmostcohorts, follow-up was based on linkageto national mortality registries; for EPIC-Athens, active follo…	low	Retrospective assignment of pollution concentrations to cohort members; cohorts, follow-up was based on linkage	low	n/a	Not reported but as based upon death certification in national registries not expected to be an issue.	low	Not reported but modelled concentrations providing complete coverage for cohort members so judged a low risk,	low	low	all hypotheses were tested and presented.	low
Dirgawati 2019	HIMS	NO2	ACM	moderate	Fully adjusted models for all-cause mortality were included for age, smoking history (never-smokers, former-smokers who had quit ≥10 years, former-smokers who had quit <10years, current-smokers), education and tobacco consumption among current smokers (g/day), and BMI. Only Males so no adj for sex. Assessed covariates on diet, activity,alcohol and did not include as no impact on age adj models. B…	low	questionnaire and health assessments	low	cox model	moderate	low	high response rate in initial screening trial and >90% complete data	low	low	ESCAPE LUR methods	low	same method applied	low	baseline exposure selected. Past year and average exposure provided similar effect estimates			low	low	linked to death registry	low	Deaths were classified according to the International Classification of Diseases (ICD)	low	same method applied	low	low	no missing outcome measures	low	no missing data of exposures	low	low	all hypotheses were tested and presented.	low
Dirgawati 2019	HIMS	NO2	CBV	moderate	Adjusted model for fatal and hospitalized stroke included age, smoking history (never-smokers, former-smokers who had quit ≥10 years, former-smokers who had quit <10years, current-smokers), education and tobacco consumption among current smokers (g/day), BMI, and history of hypertension. No marital, ethnicity.	low	questionnaire and health assessments	low	cox model	moderate	low	high response rate in initial screening trial and >90% complete data	low	low	ESCAPE LUR methods	low	same method applied	low	baseline exposure selected. Past year and average exposure provided similar effect estimates			low	low	linked to death registry	low	Deaths were classified according to the International Classification of Diseases (ICD)	low	same method applied	low	low	no missing outcome measures	low	no missing data of exposures	low	low	all hypotheses were tested and presented.	low
Eum 2022	Medicare	NO2	CVD	moderate	"As our base model, we examined the impact of a 10 ppb increase in 12-month moving average NO2 exposure on cause specific mortality in age, sex, race, ZIP code-stratified Cox proportional-hazard models, adjusting for ZIP code- and state-level SES. We used the calendar month as a time scale....Base models with strata for sex (male, female), race (White, non-White), age (1 year age categories with …	low	Administrative records and census data	low	Cox model adjustment	moderate	low	any Medicare enrolee	low	low	We estimated 12-month moving average NO2 exposure for beneficiaries based upon their ZIP code of residence using NO2 estimates from Bechle et al., (2015), who used land-use regression (LUR) and spatially varying temporal scaling factors to estimate monthly NO2 concentrations on a 100-m grid across the conterminous U.S. from 2000 to 2008 (Bechle et al., 2015).	low	same method applied	low	12 months moving average			low	low	extracted from the Medicare files	low	mortality is unlikely to be misclassified; errors, if any, likely unrelated to exposure	low	same method applied	low	low	The descriptive Table suggests complete data. Missing data are likely to be infrequent. Also, the missing data are unlikely to bias effect estimates.	low	Missing data not likely as LUR predictions.	low	low	reported all	low
Eum 2022	Medicare	NO2	RESP	moderate	"As our base model, we examined the impact of a 10 ppb increase in 12-month moving average NO2 exposure on cause specific mortality in age, sex, race, ZIP code-stratified Cox proportional-hazard models, adjusting for ZIP code- and state-level SES. We used the calendar month as a time scale....Base models with strata for sex (male, female), race (White, non-White), age (1 year age categories with …	low	Administrative records and census data	low	Cox model adjustment	moderate	low	any Medicare enrolee	low	low	We estimated 12-month moving average NO2 exposure for beneficiaries based upon their ZIP code of residence using NO2 estimates from Bechle et al., (2015), who used land-use regression (LUR) and spatially varying temporal scaling factors to estimate monthly NO2 concentrations on a 100-m grid across the conterminous U.S. from 2000 to 2008 (Bechle et al., 2015).	low	same method applied	low	12 months moving average			low	low	extracted from the Medicare files	low	mortality is unlikely to be misclassified; errors, if any, likely unrelated to exposure	low	same method applied	low	low	The descriptive Table suggests complete data. Missing data are likely to be infrequent. Also, the missing data are unlikely to bias effect estimates.	low	Missing data not likely as LUR predictions.	low	low	reported all	low
Eum 2022	Medicare	NO2	COPD	moderate	"As our base model, we examined the impact of a 10 ppb increase in 12-month moving average NO2 exposure on cause specific mortality in age, sex, race, ZIP code-stratified Cox proportional-hazard models, adjusting for ZIP code- and state-level SES. We used the calendar month as a time scale....Base models with strata for sex (male, female), race (White, non-White), age (1 year age categories with …	low	Administrative records and census data	low	Cox model adjustment	moderate	low	any Medicare enrolee	low	low	We estimated 12-month moving average NO2 exposure for beneficiaries based upon their ZIP code of residence using NO2 estimates from Bechle et al., (2015), who used land-use regression (LUR) and spatially varying temporal scaling factors to estimate monthly NO2 concentrations on a 100-m grid across the conterminous U.S. from 2000 to 2008 (Bechle et al., 2015).	low	same method applied	low	12 months moving average			low	low	extracted from the Medicare files	low	mortality is unlikely to be misclassified; errors, if any, likely unrelated to exposure	low	same method applied	low	low	The descriptive Table suggests complete data. Missing data are likely to be infrequent. Also, the missing data are unlikely to bias effect estimates.	low	Missing data not likely as LUR predictions.	low	low	reported all	low
Eum 2022	Medicare	NO2	ALRI	moderate	"As our base model, we examined the impact of a 10 ppb increase in 12-month moving average NO2 exposure on cause specific mortality in age, sex, race, ZIP code-stratified Cox proportional-hazard models, adjusting for ZIP code- and state-level SES. We used the calendar month as a time scale....Base models with strata for sex (male, female), race (White, non-White), age (1 year age categories with …	low	Administrative records and census data	low	Cox model adjustment	moderate	low	any Medicare enrolee	low	low	We estimated 12-month moving average NO2 exposure for beneficiaries based upon their ZIP code of residence using NO2 estimates from Bechle et al., (2015), who used land-use regression (LUR) and spatially varying temporal scaling factors to estimate monthly NO2 concentrations on a 100-m grid across the conterminous U.S. from 2000 to 2008 (Bechle et al., 2015).	low	same method applied	low	12 months moving average			low	low	extracted from the Medicare files	low	mortality is unlikely to be misclassified; errors, if any, likely unrelated to exposure	low	same method applied	low	low	The descriptive Table suggests complete data. Missing data are likely to be infrequent. Also, the missing data are unlikely to bias effect estimates.	low	Missing data not likely as LUR predictions.	low	low	reported all	low
Eum 2022	Medicare	NO2	IHD	moderate	"As our base model, we examined the impact of a 10 ppb increase in 12-month moving average NO2 exposure on cause specific mortality in age, sex, race, ZIP code-stratified Cox proportional-hazard models, adjusting for ZIP code- and state-level SES. We used the calendar month as a time scale....Base models with strata for sex (male, female), race (White, non-White), age (1 year age categories with …	low	Administrative records and census data	low	Cox model adjustment	moderate	low	any Medicare enrolee	low	low	We estimated 12-month moving average NO2 exposure for beneficiaries based upon their ZIP code of residence using NO2 estimates from Bechle et al., (2015), who used land-use regression (LUR) and spatially varying temporal scaling factors to estimate monthly NO2 concentrations on a 100-m grid across the conterminous U.S. from 2000 to 2008 (Bechle et al., 2015).	low	same method applied	low	12 months moving average			low	low	extracted from the Medicare files	low	mortality is unlikely to be misclassified; errors, if any, likely unrelated to exposure	low	same method applied	low	low	The descriptive Table suggests complete data. Missing data are likely to be infrequent. Also, the missing data are unlikely to bias effect estimates.	low	Missing data not likely as LUR predictions.	low	low	reported all	low
Eum 2022	Medicare	NO2	CBV	moderate	"As our base model, we examined the impact of a 10 ppb increase in 12-month moving average NO2 exposure on cause specific mortality in age, sex, race, ZIP code-stratified Cox proportional-hazard models, adjusting for ZIP code- and state-level SES. We used the calendar month as a time scale....Base models with strata for sex (male, female), race (White, non-White), age (1 year age categories with …	low	Administrative records and census data	low	Cox model adjustment	moderate	low	any Medicare enrolee	low	low	We estimated 12-month moving average NO2 exposure for beneficiaries based upon their ZIP code of residence using NO2 estimates from Bechle et al., (2015), who used land-use regression (LUR) and spatially varying temporal scaling factors to estimate monthly NO2 concentrations on a 100-m grid across the conterminous U.S. from 2000 to 2008 (Bechle et al., 2015).	low	same method applied	low	12 months moving average			low	low	extracted from the Medicare files	low	mortality is unlikely to be misclassified; errors, if any, likely unrelated to exposure	low	same method applied	low	low	The descriptive Table suggests complete data. Missing data are likely to be infrequent. Also, the missing data are unlikely to bias effect estimates.	low	Missing data not likely as LUR predictions.	low	low	reported all	low
Eum 2022	Medicare	NO2	LC	moderate	"As our base model, we examined the impact of a 10 ppb increase in 12-month moving average NO2 exposure on cause specific mortality in age, sex, race, ZIP code-stratified Cox proportional-hazard models, adjusting for ZIP code- and state-level SES. We used the calendar month as a time scale....Base models with strata for sex (male, female), race (White, non-White), age (1 year age categories with …	low	Administrative records and census data	low	Cox model adjustment	moderate	low	any Medicare enrolee	low	low	We estimated 12-month moving average NO2 exposure for beneficiaries based upon their ZIP code of residence using NO2 estimates from Bechle et al., (2015), who used land-use regression (LUR) and spatially varying temporal scaling factors to estimate monthly NO2 concentrations on a 100-m grid across the conterminous U.S. from 2000 to 2008 (Bechle et al., 2015).	low	same method applied	low	12 months moving average			low	low	extracted from the Medicare files	low	mortality is unlikely to be misclassified; errors, if any, likely unrelated to exposure	low	same method applied	low	low	The descriptive Table suggests complete data. Missing data are likely to be infrequent. Also, the missing data are unlikely to bias effect estimates.	low	Missing data not likely as LUR predictions.	low	low	reported all	low
Filleul 2005	PAARC	NO2	ACM	moderate	Age, sex, smoking, BMI, education, occupational exposure. No physical activity, marital status, diet, ethnicity	low	"In a face to face interview, a questionnaire was completed which included questions about age, sex, weight, height, smoking history, occupational exposures, and other characteristics."	low	Cox proportional hazards model	moderate	low	Inclusion criteria for enrolment between 1974 and 1976 were: being a member of a French family household in the area for three years or more, and aged 25–59 years. Head of family manual worker excluded "because of another heavy exposure" - not because of level of exposure used in analysis	low	low	Measurements (monitoring stations) were performed every day except in August during three years (1974–76) in each town and averaged. Exclusion of August not considered a major factor affecting risk of bias	low	Standardised measurement sites used in each location	low	Mean concencration for 1974-76	n/a	not relevant, as exposure was not captured every year.	low	low	Retrospective assignment of pollution concentrations to cohort members	low	"Causes of death were obtained through the specialised department (SC8) of the National Institute of Health and Medical Research (INSERM) and for 96% of subjects. They were coded according to the International Classification of Disease, eight and ninth Revision codes (ICD-8 and -9)."	low	"Causes of death were obtained through the specialised department (SC8) of the National Institute of Health and Medical Research (INSERM) and for 96% of subjects. They were coded according to the International Classification of Disease, eight and ninth Revision codes (ICD-8 and -9)."	low	low	Cause of death coded for 96% subjects	low	Modelled concentrations assigned to particpants in each toen so complete assignement assumed.	low	low	all hypotheses were tested and presented.	low
Filleul 2005	PAARC	NO2	LC	moderate	Age, sex, smoking, BMI, education, occupational exposure. No physical activity, marital status, diet, ethnicity	low	"In a face to face interview, a questionnaire was completed which included questions about age, sex, weight, height, smoking history, occupational exposures, and other characteristics."	low	Cox proportional hazards model	moderate	low	Inclusion criteria for enrolment between 1974 and 1976 were: being a member of a French family household in the area for three years or more, and aged 25–59 years. Head of family manual worker excluded "because of another heavy exposure" - not because of level of exposure used in analysis	low	low	Measurements (monitoring stations) were performed every day except in August during three years (1974–76) in each town and averaged. Exclusion of August not considered a major factor affecting risk of bias	low	Standardised measurement sites used in each location	low	Mean concencration for 1974-76	n/a	not relevant, as exposure was not captured every year.	low	low	Retrospective assignment of pollution concentrations to cohort members	low	"Causes of death were obtained through the specialised department (SC8) of the National Institute of Health and Medical Research (INSERM) and for 96% of subjects. They were coded according to the International Classification of Disease, eight and ninth Revision codes (ICD-8 and -9)."	low	"Causes of death were obtained through the specialised department (SC8) of the National Institute of Health and Medical Research (INSERM) and for 96% of subjects. They were coded according to the International Classification of Disease, eight and ninth Revision codes (ICD-8 and -9)."	low	low	Cause of death coded for 96% subjects	low	Modelled concentrations assigned to particpants in each toen so complete assignement assumed.	low	low	all hypotheses were tested and presented.	low
Fischer 2015	DUELS	NO2	ACM	moderate	Footnote from Table 3 "Individual confounders model: adjusted for age, sex, marital status, region of origin, and standardized household income. Full model: adjusted for neighborhood (postal digit) social status, in addition to the individual confounders." However model was not adjusted for BMI, smoking, physical activity as they were not available. But sensitivity analyses were done to justify t…	low	data from Dutch national databases	low	Cox model adjustment	moderate	low	national representative sample	low	low	"We made use of previously published land use regression (LUR) models to produce high-resolution air pollution maps (100 m × 100 m grids) of annual mean concentrations of PM10 and NO2 in 2001. Details of development and validation of the LUR models are presented elsewhere (Vienneau et al. 2010). Briefly, for both pollutants regression models were derived from annual mean concentrations for the ye…	low	"We made use of previously published land use regression (LUR) models to produce high-resolution air pollution maps (100 m × 100 m grids) of annual mean concentrations of PM10 and NO2 in 2001. Details of development and validation of the LUR models are presented elsewhere (Vienneau et al. 2010). Briefly, for both pollutants regression models were derived from annual mean concentrations for the ye…	low	Exposures were estimated by a LUR model for the year 2001 and assigned to the follow-up period 2004–2011. Although the exposure assignment precedes the follow-up period, we are not sure that the 2001 annual average adequately represents a longer exposure window, which is relevant for long-term exposure. However, there is evidence from the literature that spatial distribution of air pollution is s…	n/a	not relevant, as exposure was not captured every year.	low	low	"a database with mortality data was available from Statistics Netherlands."	low	"A study of cause-of-death coding showed high reliability for these specific causes"	low	ICD codes were used for cause-specific mortality	low	low	no missing outcome measures	low	no missing data of exposures	low	low	all hypotheses were tested and presented.	low
Fischer 2015	DUELS	NO2	RESP	moderate	Footnote from Table 3 "Individual confounders model: adjusted for age, sex, marital status, region of origin, and standardized household income. Full model: adjusted for neighborhood (postal digit) social status, in addition to the individual confounders." However model was not adjusted for BMI, smoking, physical activity as they were not available. But sensitivity analyses were done to justify t…	low	data from Dutch national databases	low	Cox model adjustment	moderate	low	national representative sample	low	low	"We made use of previously published land use regression (LUR) models to produce high-resolution air pollution maps (100 m × 100 m grids) of annual mean concentrations of PM10 and NO2 in 2001. Details of development and validation of the LUR models are presented elsewhere (Vienneau et al. 2010). Briefly, for both pollutants regression models were derived from annual mean concentrations for the ye…	low	"We made use of previously published land use regression (LUR) models to produce high-resolution air pollution maps (100 m × 100 m grids) of annual mean concentrations of PM10 and NO2 in 2001. Details of development and validation of the LUR models are presented elsewhere (Vienneau et al. 2010). Briefly, for both pollutants regression models were derived from annual mean concentrations for the ye…	low	Exposures were estimated by a LUR model for the year 2001 and assigned to the follow-up period 2004–2011. Although the exposure assignment precedes the follow-up period, we are not sure that the 2001 annual average adequately represents a longer exposure window, which is relevant for long-term exposure. However, there is evidence from the literature that spatial distribution of air pollution is s…	n/a	not relevant, as exposure was not captured every year.	low	low	"a database with mortality data was available from Statistics Netherlands."	low	"A study of cause-of-death coding showed high reliability for these specific causes"	low	ICD codes were used for cause-specific mortality	low	low	no missing outcome measures	low	no missing data of exposures	low	low	all hypotheses were tested and presented.	low
Fischer 2015	DUELS	NO2	CVD	moderate	Footnote from Table 3 "Individual confounders model: adjusted for age, sex, marital status, region of origin, and standardized household income. Full model: adjusted for neighborhood (postal digit) social status, in addition to the individual confounders." However model was not adjusted for BMI, smoking, physical activity as they were not available. But sensitivity analyses were done to justify t…	low	data from Dutch national databases	low	Cox model adjustment	moderate	low	national representative administrative cohort	low	low	"We made use of previously published land use regression (LUR) models to produce high-resolution air pollution maps (100 m × 100 m grids) of annual mean concentrations of PM10 and NO2 in 2001. Details of development and validation of the LUR models are presented elsewhere (Vienneau et al. 2010). Briefly, for both pollutants regression models were derived from annual mean concentrations for the ye…	low	"We made use of previously published land use regression (LUR) models to produce high-resolution air pollution maps (100 m × 100 m grids) of annual mean concentrations of PM10 and NO2 in 2001. Details of development and validation of the LUR models are presented elsewhere (Vienneau et al. 2010). Briefly, for both pollutants regression models were derived from annual mean concentrations for the ye…	low	Exposures were estimated by a LUR model for the year 2001 and assigned to the follow-up period 2004–2011. Although the exposure assignment precedes the follow-up period, we are not sure that the 2001 annual average adequately represents a longer exposure window, which is relevant for long-term exposure. However, there is evidence from the literature that spatial distribution of air pollution is s…	n/a	not relevant, as exposure was not captured every year.	low	low	linked to death registry	low	Deaths were classified according to the International Classification of Diseases (ICD)	low	same method applied	low	low	no missing outcome measures	low	no missing data of exposures	low	low	all hypotheses were tested and presented.	low
Fischer 2015	DUELS	NO2	LC	moderate	Footnote from Table 3 "Individual confounders model: adjusted for age, sex, marital status, region of origin, and standardized household income. Full model: adjusted for neighborhood (postal digit) social status, in addition to the individual confounders." However model was not adjusted for BMI, smoking, physical activity as they were not available. But sensitivity analyses were done to justify t…	low	data from Dutch national databases	low	Cox model adjustment	moderate	low	national representative administrative cohort	low	low	"We made use of previously published land use regression (LUR) models to produce high-resolution air pollution maps (100 m × 100 m grids) of annual mean concentrations of PM10 and NO2 in 2001. Details of development and validation of the LUR models are presented elsewhere (Vienneau et al. 2010). Briefly, for both pollutants regression models were derived from annual mean concentrations for the ye…	low	"We made use of previously published land use regression (LUR) models to produce high-resolution air pollution maps (100 m × 100 m grids) of annual mean concentrations of PM10 and NO2 in 2001. Details of development and validation of the LUR models are presented elsewhere (Vienneau et al. 2010). Briefly, for both pollutants regression models were derived from annual mean concentrations for the ye…	low	Exposures were estimated by a LUR model for the year 2001 and assigned to the follow-up period 2004–2011. Although the exposure assignment precedes the follow-up period, we are not sure that the 2001 annual average adequately represents a longer exposure window, which is relevant for long-term exposure. However, there is evidence from the literature that spatial distribution of air pollution is s…	n/a	not relevant, as exposure was not captured every year.	low	low	linked to death registry	low	Deaths were classified according to the International Classification of Diseases (ICD)	low	same method applied	low	low	no missing outcome measures	low	no missing data of exposures	low	low	all hypotheses were tested and presented.	low
Gan 2013	Vancouver cohort	NO2	COPD	high	"We included age, sex, preexisting comorbid conditions, and neighborhood socioeconomic status (SES) as covariates in the data analysis." No individual smoking or BMI available.	low	"cohort was assembled using health insurance administrative databases" therefore validity of measurement of confounding factors assummed.	low	Cox proportional hazard model	high	low	"All Metropolitan Vancouver residents who met the following inclusioncriteria at baseline (January 1999) were included in this cohort: (1) registered with the provincial health insurance plan; (2) resided in the study region during the 5-year exposure period; (3) aged 45–85 years; and (4) had no previous physician diagnosis of COPD."	low	low	LUR model: "The air pollution exposure assessment method has been described in detail elsewhere (13–16). Briefly, we used high spatial resolution land use regression models to estimate residential exposure to traffic-related air pollutants including black carbon, particulate matter less than 2.5 mm in aerodynamic diameter (PM2.5), NO2, and nitric oxide (NO) in 2003 (13, 16). These estimates were …	low	LUR model as above	low	"After integrating changes in residences, we calculated 5-year average concentrations of each pollutant for each study subject."	n/a	not relevant, as exposure was not captured every year.	low	low	Retrospective assignment of pollution concentrations to cohort members	low	Admin databases: "In British Columbia, Canada, the provincial health insurance program provides universal health care coverage for all residents. We linked various administrative databases by specific personal health insurance numbers to assemble a population-based cohort."	low	Admin databases: "In British Columbia, Canada, the provincial health insurance program provides universal health care coverage for all residents. We linked various administrative databases by specific personal health insurance numbers to assemble a population-based cohort."	low	low	Not reported - assumed not a concner as administrative databases used	low	Modelled concentrations from LUR assigned	low	low	all hypotheses were tested and presented.	low
Gan 2011	Metro Vancouver	NO2	IHD	moderate	Less than all critical potential confounders adjusted for (BMI). Preexisting comorbidity was adjusted for as a proxy variable of common behavioral risk factors eg diabetes	low	administrative database	low	Cox proportional hazards models	moderate	low	residents without previous diagnosis of CHD, age 45-85	low	low	LUR; SD of mean error/sample mean = 18% for NO2	low	same methods applied	low	average exposure for period 1994-1998; study period 1994-2002. study area Canada, a well-develped country, spatial exposure contrasts not likely to change			low	low	retrieved from death registry	low	Deaths were classified according to the International Classification of Diseases (ICD)	low	same method applied	low	low	Missing frequency not reported.Missing data are likely to be infrequent. Also, the missing data are unlikely to bias effect estimates.	low	3% missing air pollution	low	low	reported all risk estimates for the outcomes and pollutants identified in the Methods section	low
Hales 2021	New Zealand Statistics	NO2	ACM	moderate	2. Adjusted for age, sex, ethnicity, income, education, smoking…"We assessed the risk of bias in our study using a tool developed by the World Health Organization (WHO, 2020). We consider the risk of bias to be lowin all domains except for confounding.WHOrecommends controlling for body mass index (BMI) for cohort studies of long term air pollution exposure (WHO, 2020). We were unable to do this a…	low	Administrative records and census data	low	Poisson model adjustment	moderate	low	92% of the popuation linked... The age, sex and ethnicity profile matched that of the census population, with the exception of people identifying as European/other, who were slightly over-represented in our study (75 vs71%)	low	low	Estimates of NO2 concentrations,nominally for the year 2016, at 50 m spatial resolution, were developed from a vehicle emissions modelling tool (Tonkin and Taylor, 2021) and	low	same method applied	moderate	2016 estimate			moderate	low	extracted from the administrative files	low	mortality is unlikely to be misclassified; errors, if any, likely unrelated to exposure	low	same method applied	low	low	complete	low	N=414 i.e.0.02%	low	low	reported all	low
Hales 2021	New Zealand Statistics	NO2	CVD	moderate	2. Adjusted for age, sex, ethnicity, income, education, smoking…"We assessed the risk of bias in our study using a tool developed by the World Health Organization (WHO, 2020). We consider the risk of bias to be lowin all domains except for confounding.WHOrecommends controlling for body mass index (BMI) for cohort studies of long term air pollution exposure (WHO, 2020). We were unable to do this a…	low	Administrative records and census data	low	Poisson model adjustment	moderate	low	92% of the popuation linked... The age, sex and ethnicity profile matched that of the census population, with the exception of people identifying as European/other, who were slightly over-represented in our study (75 vs71%)	low	low	Estimates of NO2 concentrations,nominally for the year 2016, at 50 m spatial resolution, were developed from a vehicle emissions modelling tool (Tonkin and Taylor, 2021) and	low	same method applied	moderate	2016 estimate			moderate	low	extracted from the administrative files	low	mortality is unlikely to be misclassified; errors, if any, likely unrelated to exposure	low	same method applied	low	low	complete	low	N=414 i.e.0.02%	low	low	reported all	low
Hales 2021	New Zealand Statistics	NO2	RESP	moderate	2. Adjusted for age, sex, ethnicity, income, education, smoking…"We assessed the risk of bias in our study using a tool developed by the World Health Organization (WHO, 2020). We consider the risk of bias to be lowin all domains except for confounding.WHOrecommends controlling for body mass index (BMI) for cohort studies of long term air pollution exposure (WHO, 2020). We were unable to do this a…	low	Administrative records and census data	low	Poisson model adjustment	moderate	low	92% of the popuation linked... The age, sex and ethnicity profile matched that of the census population, with the exception of people identifying as European/other, who were slightly over-represented in our study (75 vs71%)	low	low	Estimates of NO2 concentrations,nominally for the year 2016, at 50 m spatial resolution, were developed from a vehicle emissions modelling tool (Tonkin and Taylor, 2021) and	low	same method applied	moderate	2016 estimate			moderate	low	extracted from the administrative files	low	mortality is unlikely to be misclassified; errors, if any, likely unrelated to exposure	low	same method applied	low	low	complete	low	N=414 i.e.0.02%	low	low	reported all	low
Hales 2021	New Zealand Statistics	NO2	IHD	moderate	2. Adjusted for age, sex, ethnicity, income, education, smoking…"We assessed the risk of bias in our study using a tool developed by the World Health Organization (WHO, 2020). We consider the risk of bias to be lowin all domains except for confounding.WHOrecommends controlling for body mass index (BMI) for cohort studies of long term air pollution exposure (WHO, 2020). We were unable to do this a…	low	Administrative records and census data	low	Poisson model adjustment	moderate	low	92% of the popuation linked... The age, sex and ethnicity profile matched that of the census population, with the exception of people identifying as European/other, who were slightly over-represented in our study (75 vs71%)	low	low	Estimates of NO2 concentrations,nominally for the year 2016, at 50 m spatial resolution, were developed from a vehicle emissions modelling tool (Tonkin and Taylor, 2021) and	low	same method applied	moderate	2016 estimate			moderate	low	extracted from the administrative files	low	mortality is unlikely to be misclassified; errors, if any, likely unrelated to exposure	low	same method applied	low	low	complete	low	N=414 i.e.0.02%	low	low	reported all	low
Hales 2021	New Zealand Statistics	NO2	CBV	moderate	2. Adjusted for age, sex, ethnicity, income, education, smoking…"We assessed the risk of bias in our study using a tool developed by the World Health Organization (WHO, 2020). We consider the risk of bias to be lowin all domains except for confounding.WHOrecommends controlling for body mass index (BMI) for cohort studies of long term air pollution exposure (WHO, 2020). We were unable to do this a…	low	Administrative records and census data	low	Poisson model adjustment	moderate	low	92% of the popuation linked... The age, sex and ethnicity profile matched that of the census population, with the exception of people identifying as European/other, who were slightly over-represented in our study (75 vs71%)	low	low	Estimates of NO2 concentrations,nominally for the year 2016, at 50 m spatial resolution, were developed from a vehicle emissions modelling tool (Tonkin and Taylor, 2021) and	low	same method applied	moderate	2016 estimate			moderate	low	extracted from the administrative files	low	mortality is unlikely to be misclassified; errors, if any, likely unrelated to exposure	low	same method applied	low	low	complete	low	N=414 i.e.0.02%	low	low	reported all	low
Hales 2021	New Zealand Statistics	NO2	LC	moderate	2. Adjusted for age, sex, ethnicity, income, education, smoking…"We assessed the risk of bias in our study using a tool developed by the World Health Organization (WHO, 2020). We consider the risk of bias to be lowin all domains except for confounding.WHOrecommends controlling for body mass index (BMI) for cohort studies of long term air pollution exposure (WHO, 2020). We were unable to do this a…	low	Administrative records and census data	low	Poisson model adjustment	moderate	low	92% of the popuation linked... The age, sex and ethnicity profile matched that of the census population, with the exception of people identifying as European/other, who were slightly over-represented in our study (75 vs71%)	low	low	Estimates of NO2 concentrations,nominally for the year 2016, at 50 m spatial resolution, were developed from a vehicle emissions modelling tool (Tonkin and Taylor, 2021) and	low	same method applied	moderate	2016 estimate			moderate	low	extracted from the administrative files	low	mortality is unlikely to be misclassified; errors, if any, likely unrelated to exposure	low	same method applied	low	low	complete	low	N=414 i.e.0.02%	low	low	reported all	low
Hanigan 2019	45 and Up	NO2	ACM	moderate	...included age as the time axis, sex, and calendar time of enrolment ...smoking status (never, former, current), weekly alcohol consumption (none, 1–7, 8–14,>14standard drinks), body-mass index (BMI, as underweight, normal, overweight, or obese), educational level (low=no school certificate,school certificate, or intermediate certificate; medium=high school certificate, trade/apprenticeship or d…	low	questionnaire	low	Cox model adjustment	moderate	low	health care system ... provides near complete coverage of the population. All NSW residents over 45 years at time of recruitment were eligible to be sampled. The overall response rate to the baseline questionnaire was estimated to be approximately 18%	low	low	For NO2, we used estimated concentrations for 2007 from a spatial regression model using satellite and land use data..We used this model to estimate annual average NO2 concentration at Australian Bureau of Statistics (ABS) mesh blocks. Mesh blocks are the smallest geographical area defined by ABS and contains around 30–60 dwellings	low	same method applied	low	2007 estimate..at mesh block			low	low	extracted from the registries	low	mortality is unlikely to be misclassified; errors, if any, likely unrelated to exposure	low	same method applied	low	low	complete	low	"..we had complete covariate data across all models for 75,268 participants….After excluding those with missing NO2 estimates from this dataset there were 75,145 people" hence ~0.16% misssing exposure	low	low	reported all	low
Hart 2013	NHS	NO2	ACM	low	"aAdjusted for age, race, and calendar year. bAdditionally adjusted for BMI, physical activity, healthy diet score, alcohol consumption, hypercholesterolemia, high blood pressure, diabetes, family history of MI, smoking status and pack-years, and overall mental health status. cAdditionally adjusted for mother and father’s occupations, marital status, husband’s education, nurses’ education level, …	low	questionnaire, but it is well-validated questionnaire	low	univariate testing first, then kept the ones significant in the model.	low	low	female nurses only, so gender- and SES-wise limited	low	low	"We calculated distance to road at each biennially assessed residential address in 1986–2000 as a proxy for traffic exposure. Distance to road (in meters) for all addresses was determined using Geographical Information System (GIS) software (ArcGIS 9.2, ESRI, Redlands, CA). Road segments from the ESRI StreetMap Pro 2007 files were selected by US Census Feature Class Code to include: A1 (primary r…	low	"We calculated distance to road at each biennially assessed residential address in 1986–2000 as a proxy for traffic exposure. Distance to road (in meters) for all addresses was determined using Geographical Information System (GIS) software (ArcGIS 9.2, ESRI, Redlands, CA). Road segments from the ESRI StreetMap Pro 2007 files were selected by US Census Feature Class Code to include: A1 (primary r…	low	"To examine the impact of cumulative traffic exposure, we also calculated the total number of years of living close to a roadway in a time-varying manner."	low	"… the median change in levels between address pairs was 0.00, indication that while most women did not move, there were equal numbers of women moving to areas with more or less NO2 than their previous address"	low	low	"We assessed incident cases of MI, defined as first nonfatal or fatal MI (ICD-9 codes 410–414; ICD-10 codes I20–I25) from 1990 to 2008. We requested permission to review the relevant medical records from any woman who reported having a nonfatal MI on a biennial questionnaire. Physicians unaware of exposure level or self-reported risk factor status systematically reviewed the medical records. MI w…	low	"We assessed incident cases of MI, defined as first nonfatal or fatal MI (ICD-9 codes 410–414; ICD-10 codes I20–I25) from 1990 to 2008. We requested permission to review the relevant medical records from any woman who reported having a nonfatal MI on a biennial questionnaire. Physicians unaware of exposure level or self-reported risk factor status systematically reviewed the medical records. MI w…	low	"We assessed incident cases of MI, defined as first nonfatal or fatal MI (ICD-9 codes 410–414; ICD-10 codes I20–I25) from 1990 to 2008. We requested permission to review the relevant medical records from any woman who reported having a nonfatal MI on a biennial questionnaire. Physicians unaware of exposure level or self-reported risk factor status systematically reviewed the medical records. MI w…	low	not reported	not reported	not reported	not reported	low	low	all hypotheses were tested and presented.	low
Hart 2011	Trucking industry cohort	NO2	ACM	moderate	"Values are given as percent increase and 95% CI unless otherwise noted. Percent increase and 95% CIs generated in Cox proportional hazard models with risk sets were generated using attained age in 1-year increments as the timeline, with separate baseline hazards based on decade of age at entry, calendar year and decade of hire, and adjusted for race, Census region of residence, the healthy worke…	low	questionnaires	low	cox model	moderate	low	truck company workers, but with all sort of responsibilities including drivers and office workers etc	low	low	"Work records also included the last known address. Annual average exposures to PM10, SO2, and NO2 were determined for 1985 through 2000 from a model using spatial smoothing and Geographic Information System–based covariates (23). Using the exposure model, each worker was assigned a unique annual exposure based on his address. Exposure was modeled as (1) pollution in the current calendar year, an…	low	"Work records also included the last known address. Annual average exposures to PM10, SO2, and NO2 were determined for 1985 through 2000 from a model using spatial smoothing and Geographic Information System–based covariates (23). Using the exposure model, each worker was assigned a unique annual exposure based on his address. Exposure was modeled as (1) pollution in the current calendar year, an…	low	Time-varying variables for years employed and years off work were used to adjust for a healthy worker survivor effect	n/a	not relevant, as exposure was not captured every year.	low	low	"Cause and date of death were obtained from the National Death Index from January 1, 1985 to December 31, 2000. We identified all-cause mortality and mortality from lung cancer (ICD-9: 162, ICD- 10: C33–34), cardiovascular disease (ICD-9: 401–440, ICD-10: I10–70), ischemic heart disease (ICD-9: 410–414, ICD-10: I20–25), respiratory system disease (ICD-9: 480–519, ICD-10: J10–18, J40–98), and chro…	low	"Cause and date of death were obtained from the National Death Index from January 1, 1985 to December 31, 2000. We identified all-cause mortality and mortality from lung cancer (ICD-9: 162, ICD- 10: C33–34), cardiovascular disease (ICD-9: 401–440, ICD-10: I10–70), ischemic heart disease (ICD-9: 410–414, ICD-10: I20–25), respiratory system disease (ICD-9: 480–519, ICD-10: J10–18, J40–98), and chro…	low	"Cause and date of death were obtained from the National Death Index from January 1, 1985 to December 31, 2000. We identified all-cause mortality and mortality from lung cancer (ICD-9: 162, ICD- 10: C33–34), cardiovascular disease (ICD-9: 401–440, ICD-10: I10–70), ischemic heart disease (ICD-9: 410–414, ICD-10: I20–25), respiratory system disease (ICD-9: 480–519, ICD-10: J10–18, J40–98), and chro…	low	not reported	not reported	not reported	not reported	low	low	all hypotheses were tested and presented.	low
Hart 2011	Trucking industry cohort	NO2	RESP	high	"Values are given as percent increase and 95% CI unless otherwise noted. Percent increase and 95% CIs generated in Cox proportional hazard models with risk sets were generated using attained age in 1-year increments as the timeline, with separate baseline hazards based on decade of age at entry, calendar year and decade of hire, and adjusted for race, Census region of residence, the healthy worke…	low	questionnaires	low	cox model	high	low	truck company workers, but with all sort of responsibilities including drivers and office workers etc	low	low	"Work records also included the last known address. Annual average exposures to PM10, SO2, and NO2 were determined for 1985 through 2000 from a model using spatial smoothing and Geographic Information System–based covariates (23). Using the exposure model, each worker was assigned a unique annual exposure based on his address. Exposure was modeled as (1) pollution in the current calendar year, an…	low	"Work records also included the last known address. Annual average exposures to PM10, SO2, and NO2 were determined for 1985 through 2000 from a model using spatial smoothing and Geographic Information System–based covariates (23). Using the exposure model, each worker was assigned a unique annual exposure based on his address. Exposure was modeled as (1) pollution in the current calendar year, an…	low	Time-varying variables for years employed and years off work were used to adjust for a healthy worker survivor effect	n/a	not relevant, as exposure was not captured every year.	low	low	"Cause and date of death were obtained from the National Death Index from January 1, 1985 to December 31, 2000. We identified all-cause mortality and mortality from lung cancer (ICD-9: 162, ICD-10: C33–34), cardiovascular disease (ICD-9: 401–440, ICD-10: I10–70), ischemic heart disease (ICD-9: 410–414, ICD-10: I20–25), respiratory system disease (ICD-9: 480–519, ICD-10: J10–18, J40–98), and chron…	low	"Cause and date of death were obtained from the National Death Index from January 1, 1985 to December 31, 2000. We identified all-cause mortality and mortality from lung cancer (ICD-9: 162, ICD-10: C33–34), cardiovascular disease (ICD-9: 401–440, ICD-10: I10–70), ischemic heart disease (ICD-9: 410–414, ICD-10: I20–25), respiratory system disease (ICD-9: 480–519, ICD-10: J10–18, J40–98), and chron…	low	"Cause and date of death were obtained from the National Death Index from January 1, 1985 to December 31, 2000. We identified all-cause mortality and mortality from lung cancer (ICD-9: 162, ICD-10: C33–34), cardiovascular disease (ICD-9: 401–440, ICD-10: I10–70), ischemic heart disease (ICD-9: 410–414, ICD-10: I20–25), respiratory system disease (ICD-9: 480–519, ICD-10: J10–18, J40–98), and chron…	low	not reported	not reported	not reported	not reported	low	low	all hypotheses were tested and presented.	low
Hart 2011	Trucking industry cohort	NO2	COPD	high	"Values are given as percent increase and 95% CI unless otherwise noted. Percent increase and 95% CIs generated in Cox proportional hazard models with risk sets were generated using attained age in 1-year increments as the timeline, with separate baseline hazards based on decade of age at entry, calendar year and decade of hire, and adjusted for race, Census region of residence, the healthy worke…	low	questionnaires	low	cox model	high	low	truck company workers, but with all sort of responsibilities including drivers and office workers etc	low	low	"Work records also included the last known address. Annual average exposures to PM10, SO2, and NO2 were determined for 1985 through 2000 from a model using spatial smoothing and Geographic Information System–based covariates (23). Using the exposure model, each worker was assigned a unique annual exposure based on his address. Exposure was modeled as (1) pollution in the current calendar year, an…	low	"Work records also included the last known address. Annual average exposures to PM10, SO2, and NO2 were determined for 1985 through 2000 from a model using spatial smoothing and Geographic Information System–based covariates (23). Using the exposure model, each worker was assigned a unique annual exposure based on his address. Exposure was modeled as (1) pollution in the current calendar year, an…	low	Time-varying variables for years employed and years off work were used to adjust for a healthy worker survivor effect	n/a	not relevant, as exposure was not captured every year.	low	low	"Cause and date of death were obtained from the National Death Index from January 1, 1985 to December 31, 2000. We identified all-cause mortality and mortality from lung cancer (ICD-9: 162, ICD-10: C33–34), cardiovascular disease (ICD-9: 401–440, ICD-10: I10–70), ischemic heart disease (ICD-9: 410–414, ICD-10: I20–25), respiratory system disease (ICD-9: 480–519, ICD-10: J10–18, J40–98), and chron…	low	"Cause and date of death were obtained from the National Death Index from January 1, 1985 to December 31, 2000. We identified all-cause mortality and mortality from lung cancer (ICD-9: 162, ICD-10: C33–34), cardiovascular disease (ICD-9: 401–440, ICD-10: I10–70), ischemic heart disease (ICD-9: 410–414, ICD-10: I20–25), respiratory system disease (ICD-9: 480–519, ICD-10: J10–18, J40–98), and chron…	low	"Cause and date of death were obtained from the National Death Index from January 1, 1985 to December 31, 2000. We identified all-cause mortality and mortality from lung cancer (ICD-9: 162, ICD-10: C33–34), cardiovascular disease (ICD-9: 401–440, ICD-10: I10–70), ischemic heart disease (ICD-9: 410–414, ICD-10: I20–25), respiratory system disease (ICD-9: 480–519, ICD-10: J10–18, J40–98), and chron…	low	not reported	not reported	not reported	not reported	low	low	all hypotheses were tested and presented.	low
Hart 2011	Trucking industry cohort	NO2	CVD	moderate	Less than all critical potential confounders adjusted for (BMI). Results in supplemental analyses suggested no association of BMI with the pollution measures, current smoking was associated with increases in PM that might lead to bias. Few potential confounders adjusted for.	low	work records	low	Cox proportional hazards models	moderate	low	truck company workers, but with all sort of responsibilities including drivers and office workers etc	low	low	"Work records also included the last known address. Annual average exposures to PM10, SO2, and NO2 were determined for 1985 through 2000 from a model using spatial smoothing and Geographic Information System–based covariates (23). Using the exposure model, each worker was assigned a unique annual exposure based on his address. Exposure was modeled as (1) pollution in the current calendar year, an…	low	"Work records also included the last known address. Annual average exposures to PM10, SO2, and NO2 were determined for 1985 through 2000 from a model using spatial smoothing and Geographic Information System–based covariates (23). Using the exposure model, each worker was assigned a unique annual exposure based on his address. Exposure was modeled as (1) pollution in the current calendar year, an…	low	Time-varying variables for years employed and years off work were used to adjust for a healthy worker survivor effect	n/a	not relevant, as exposure was not captured every year.	low	low	deaths were from the national death index	low	death coded according to ICD	low	same method applied	low	not reported	not reported	not reported	not reported	low	low	all hypotheses were tested and presented.	low
Hart 2011	Trucking industry cohort	NO2	IHD	moderate	Less than all critical potential confounders adjusted for (BMI). Results in supplemental analyses suggested no association of BMI with the pollution measures, current smoking was associated with increases in PM that might lead to bias. Few potential confounders adjusted for.	low	work records	low	Cox proportional hazards models	moderate	low	truck company workers, but with all sort of responsibilities including drivers and office workers etc	low	low	"Work records also included the last known address. Annual average exposures to PM10, SO2, and NO2 were determined for 1985 through 2000 from a model using spatial smoothing and Geographic Information System–based covariates (23). Using the exposure model, each worker was assigned a unique annual exposure based on his address. Exposure was modeled as (1) pollution in the current calendar year, an…	low	"Work records also included the last known address. Annual average exposures to PM10, SO2, and NO2 were determined for 1985 through 2000 from a model using spatial smoothing and Geographic Information System–based covariates (23). Using the exposure model, each worker was assigned a unique annual exposure based on his address. Exposure was modeled as (1) pollution in the current calendar year, an…	low	Time-varying variables for years employed and years off work were used to adjust for a healthy worker survivor effect	n/a	not relevant, as exposure was not captured every year.	low	low	deaths were from the national death index	low	death coded according to ICD	low	same method applied	low	not reported	not reported	not reported	not reported	low	low	all hypotheses were tested and presented.	low
Hart 2011	Trucking industry cohort	NO2	LC	moderate	Less than all critical potential confounders adjusted for (smoking). Results in supplemental analyses suggested no association of BMI with the pollution measures, current smoking was associated with increases in PM that might lead to bias. Few potential confounders adjusted for.	low	work records	low	Cox proportional hazards models	moderate	low	truck company workers, but with all sort of responsibilities including drivers and office workers etc	low	low	"Work records also included the last known address. Annual average exposures to PM10, SO2, and NO2 were determined for 1985 through 2000 from a model using spatial smoothing and Geographic Information System–based covariates (23). Using the exposure model, each worker was assigned a unique annual exposure based on his address. Exposure was modeled as (1) pollution in the current calendar year, an…	low	"Work records also included the last known address. Annual average exposures to PM10, SO2, and NO2 were determined for 1985 through 2000 from a model using spatial smoothing and Geographic Information System–based covariates (23). Using the exposure model, each worker was assigned a unique annual exposure based on his address. Exposure was modeled as (1) pollution in the current calendar year, an…	low	Time-varying variables for years employed and years off work were used to adjust for a healthy worker survivor effect	n/a	not relevant, as exposure was not captured every year.	low	low	deaths were from the national death index	low	death coded according to ICD	low	same method applied	low	not reported	not reported	not reported	not reported	low	low	all hypotheses were tested and presented.	low
HEI 2000	Harvard Six Cities	NO2	ACM	moderate	"These variables included cigarette smoking, level of education, body mass index (BMI), and occupational exposures to gas, fumes, or dust. In these models, the subjects were stratified according to sex and 5-year age groups" No marital status, ethnicity.	low	Questionnaire	low	Cox proprotional hazards model	moderate	low	Random sample from cities	low	low	"long-term mean concentrations" from monitoring stations in each city. "Measurements of air pollutants were taken using well established methods augmented with newly developed techniques as necessary. The methods used to calculate mean concentrations (eg, as the average of seasonal means, annual means, or individual observations) were not specified."	low	"long-term mean concentrations" from monitoring stations in each city	low	Mean 1997-1985	n/a	not relevant, as exposure was not captured every year.	low	low	Admin database and mailing of participants so not related to pollutant concentrations	low	Admin database and mailing of participants	low	Admin database and mailing of participants	low	low	Admin database and mailing of participants	low	Lon-term average per city assigned to residents	low	low	all hypotheses were tested and presented.	low
HEI 2000	Harvard Six Cities	O3 Annual	ACM	moderate	"These variables included cigarette smoking, level of education, body mass index (BMI), and occupational exposures to gas, fumes, or dust. In these models, the subjects were stratified according to sex and 5-year age groups" No marital status, ethnicity.	low	Questionnaire	low	Cox proprotional hazards model	moderate	low	Random sample from cities	low	low	"long-term mean concentrations" from monitoring stations in each city. "Measurements of air pollutants were taken using well established methods augmented with newly developed techniques as necessary. The methods used to calculate mean concentrations (eg, as the average of seasonal means, annual means, or individual observations) were not specified."	low	"long-term mean concentrations" from monitoring stations in each city	low	Mean 1997-1985	n/a	not relevant, as exposure was not captured every year.	low	low	Admin database and mailing of participants so not related to pollutant concentrations	low	Admin database and mailing of participants	low	Admin database and mailing of participants	low	low	Admin database and mailing of participants	low	Lon-term average per city assigned to residents	low	low	all hypotheses were tested and presented.	low
Heinrich 2013	German cohort	NO2	LC	moderate	All critical potential confounders adjusted for (only female participants); Less than all other/additional potential confounders adjusted for.	low	questionnaires and physical examination	low	Cox proportional hazards models	moderate	low	participants all female, generalization issue	low	low	"We used NO2 and PM10 (derived from TSP as surrogates for air pollution, as previously described elsewhere)... One-year average concentrations for each pollutant were calculated for the year of the baseline examination"	low	same methods applied	high	Baseline exposure 1985-1994, follow-up to 2008; e-figure 4 documents a decline in NO2 concentrations from 1985 to 2008. The spatial contrast differs somewhat across years. No time varying analysis.			high	low	cause of death provided by the state agency for data processing and statistics	low	Deaths were classified according to the International Classification of Diseases (ICD)	low	same method applied	low	low	Missing frequency not reported. Missing data are likely to be infrequent. Also, the missing data are unlikely to bias effect estimates.	low	less than 3% participants had incomplete address information; missing measurements in Borken before 1991 were imputed	low	low	reported all risk estimates for the outcomes and pollutants identified in the Methods section	low
Huang 2023	Four Northern Chinese cities	NO2	ACM	moderate	a time-varying Cox adjusted for age, sex , BMI, education, monthly income, occupational exposure to dust/ fumes,PA,marital status, smoking. No diet, ethnicity, enrollement year	low	"Socio-demographic information, residential addresses, smoking or drinking status, occupational exposures, and exercise level for leisure were collected for these participants at baseline (1998) and at follow-up (2009) from local neighbourhood offices and via standard questionnaires by trained in terviewers"	low	Cox model adjustment	moderate	low	"For each city, we randomly selected participants from small neighbourhoods (e.g., street blocks or apartment buildings) in residential and commercial areas. Individuals born prior to January 1, 1975, and lived in the defined area since January 1, 1998".."To investigate the long-term (>1 year) effects of air pollutants, individuals who died within 1 year of the baseline were excluded (N = 36), yi…	low	low	machine learning models with imputation in years with no fixed measurements to infrom them	low	same method applied	low	"Annual average ambient air pollution before the death date or end of follow-up was defined as the primary long-term exposure for each individual"			low	low	retrospective exposure assignment	moderate	"Detailed information on death (e.g., time, place, and cause of death) was obtained from the questionnaires completed by the family members of deceased subjects and the Centre for Disease Control and Prevention (CDC)."	low	same method applied	low	n/a	not reported	n/a	not reported	low	low	reported hypothesis and present all results	low
Huang 2023	Four Northern Chinese cities	NO2	CVD	moderate	a time-varying Cox adjusted for age, sex , BMI, education, monthly income, occupational exposure to dust/ fumes,PA,marital status, smoking. No diet, ethnicity, enrollement year	low	"Socio-demographic information, residential addresses, smoking or drinking status, occupational exposures, and exercise level for leisure were collected for these participants at baseline (1998) and at follow-up (2009) from local neighbourhood offices and via standard questionnaires by trained in terviewers"	low	Cox model adjustment	moderate	low	"For each city, we randomly selected participants from small neighbourhoods (e.g., street blocks or apartment buildings) in residential and commercial areas. Individuals born prior to January 1, 1975, and lived in the defined area since January 1, 1998".."To investigate the long-term (>1 year) effects of air pollutants, individuals who died within 1 year of the baseline were excluded (N = 36), yi…	low	low	machine learning models with imputation in years with no fixed measurements to infrom them	low	same method applied	low	"Annual average ambient air pollution before the death date or end of follow-up was defined as the primary long-term exposure for each individual"			low	low	retrospective exposure assignment	moderate	"Detailed information on death (e.g., time, place, and cause of death) was obtained from the questionnaires completed by the family members of deceased subjects and the Centre for Disease Control and Prevention (CDC)."	low	same method applied	low	n/a	not reported	n/a	not reported	low	low	reported hypothesis and present all results	low
Huang 2023	Four Northern Chinese cities	NO2	RESP	moderate	a time-varying Cox adjusted for age, sex , BMI, education, monthly income, occupational exposure to dust/ fumes,PA,marital status, smoking. No diet, ethnicity, enrollement year	low	"Socio-demographic information, residential addresses, smoking or drinking status, occupational exposures, and exercise level for leisure were collected for these participants at baseline (1998) and at follow-up (2009) from local neighbourhood offices and via standard questionnaires by trained in terviewers"	low	Cox model adjustment	moderate	low	"For each city, we randomly selected participants from small neighbourhoods (e.g., street blocks or apartment buildings) in residential and commercial areas. Individuals born prior to January 1, 1975, and lived in the defined area since January 1, 1998".."To investigate the long-term (>1 year) effects of air pollutants, individuals who died within 1 year of the baseline were excluded (N = 36), yi…	low	low	machine learning models with imputation in years with no fixed measurements to infrom them	low	same method applied	low	"Annual average ambient air pollution before the death date or end of follow-up was defined as the primary long-term exposure for each individual"			low	low	retrospective exposure assignment	moderate	"Detailed information on death (e.g., time, place, and cause of death) was obtained from the questionnaires completed by the family members of deceased subjects and the Centre for Disease Control and Prevention (CDC)."	low	same method applied	low	n/a	not reported	n/a	not reported	low	low	reported hypothesis and present all results	low
Huang 2023	Four Northern Chinese cities	NO2	LC	moderate	a time-varying Cox adjusted for age, sex , BMI, education, monthly income, occupational exposure to dust/ fumes,PA,marital status, smoking. No diet, ethnicity, enrollement year	low	"Socio-demographic information, residential addresses, smoking or drinking status, occupational exposures, and exercise level for leisure were collected for these participants at baseline (1998) and at follow-up (2009) from local neighbourhood offices and via standard questionnaires by trained in terviewers"	low	Cox model adjustment	moderate	low	"For each city, we randomly selected participants from small neighbourhoods (e.g., street blocks or apartment buildings) in residential and commercial areas. Individuals born prior to January 1, 1975, and lived in the defined area since January 1, 1998".."To investigate the long-term (>1 year) effects of air pollutants, individuals who died within 1 year of the baseline were excluded (N = 36), yi…	low	low	machine learning models with imputation in years with no fixed measurements to infrom them	low	same method applied	low	"Annual average ambient air pollution before the death date or end of follow-up was defined as the primary long-term exposure for each individual"			low	low	retrospective exposure assignment	moderate	"Detailed information on death (e.g., time, place, and cause of death) was obtained from the questionnaires completed by the family members of deceased subjects and the Centre for Disease Control and Prevention (CDC)."	low	same method applied	low	n/a	not reported	n/a	not reported	low	low	reported hypothesis and present all results	low
Hvidtfeldt 2019	DCH	O3 Annual	ACM	moderate	Adjusted for age, sex and calendar time, educational level, marital status, occupational status, smoking, alcohol consumption, physical activity, BMI, waist circumference, ETS, and fruit and vegetable consumption, 2 arealevel SES. No ethnicity.	low	All participants completed a self-administered questionnaire concerning lifestyle factors, diet, occupational and reproductive history. Physical examinations included anthropometric measures.	low	Cox model adjustment	moderate	low	Men and women aged 50 –64 years residing in the areas of Copenhagen and Aarhus, who were born in Denmark and without a cancer diagnosis at the time of inclusion, were invited….response ˜35%	low	low	Concentrations at residential addresses of the cohort members were derived by a high-resolution dispersion modelling system which incorporates contributions from local, urban, and regional sources of precursors to PM, NO2,BC, and O3.This multiscale integrated model system (DEHM, UBM, and OSPM)	low	same method applied	low	"The time-weighted average concentrations were calculated based on the yearly concentrations at all addresses the last 15 years" ..assessed sensisitivty to baseline exposurea and 1,5,10 years lags with similar results			low	low	extracted from the registries	low	mortality is unlikely to be misclassified; errors, if any, likely unrelated to exposure	low	same method applied	low	low	complete	low	Of the 57,053 enrolled participants, we excluded...2084 because residential address history - and thus exposure - were unavailable at some point in the period from 1979 to baseline,	low	low	reported all	low
Ji 2022	CLHLS	NO2	ACM	moderate	Age, gender, education, household income, marital status, smoking status, drinking status, physical activity, residence, geographical region of residence, BMI. No diet, ethnicity, enrollement year	low	questionnaire	low	Cox model adjustment	moderate	low	Retrospective assignment to existing cohorts	low	low	We overlaid environmental exposure data based on the residential area with remote sensing...The concentrations of nitrogen dioxide (NO2) ...were obtained at an area-level with spatial resolution up to one-kilometer [8]. Land-use regression model corrected for satellite pass time and cloud coverage was directly used for urban areas. For rural areas, NO2 concentrations were adjusted by using surfac…	low	same method applied	low	We matched the annual exposure of NO2 and PM2.5 in the year closest to the mortality.			low	low	exposure was assigned retropsectively	moderate	"The immediate family members of subjects reported the mortality information in the follow-up surveys" Unlikely to bias all-cause mortality	low	same method applied	moderate	moderate	"Among the 16 954 participants in the 2008/2009 cohort, we excluded 3109 participants who were lost in the first follow-up or did not have death time records" Hence ~18% overall and not clear the % missing outcome but expeced to be lower than 10%	low	"Among the 16 954 participants in the 2008/2009 cohort, we excluded 3109 participants who were lost in the first follow-up or did not have death time records, 267 participants without matched NO2 or PM2.5" Hence~1,6%	moderate	low	reported all	low
Katanoda 2011	Three-prefecture Cohort Study	NO2	RESP	moderate	Age, sex, smoking, indoor fuel, occupation. No marital status, diet, physical activity	low	self-administered questionnaire 84.7% response rate	low	Cox proportional hazards model	moderate	low	Retrospective assignment to existing cohorts	low	low	"The annual mean concentrations measured from 1974 to 1983 at an air monitoring station in or nearby each study area were used as surrogate indicators of individual exposure levels."	low	Monitor data used	low	10-year average concentrations (1974–1983) before the baseline survey. "..no substantial changes in relative air pollution levels in study areas over the observation period"	n/a	not relevant, as exposure was not captured every year.	low	low	Retrospective assignment	low	Registries kept by the local governments	low	Registries kept by the local governments independent of exposure; cohorts, follow-up was based on linkage	low	n/a	Not reported	n/a	Not reported	low	low	all hypotheses were tested and presented.	low
Katanoda 2011	Three-prefecture Cohort Study	NO2	COPD	moderate	Age, sex, smoking, indoor fuel, occupation. No marital status, diet, physical activity	low	self-administered questionnaire 84.7% response rate	low	Cox proportional hazards model	moderate	low	Retrospective assignment to existing cohorts	low	low	"The annual mean concentrations measured from 1974 to 1983 at an air monitoring station in or nearby each study area were used as surrogate indicators of individual exposure levels."	low	Monitor data used	low	10-year average concentrations (1974–1983) before the baseline survey. "..no substantial changes in relative air pollution levels in study areas over the observation period"	n/a	not relevant, as exposure was not captured every year.	low	low	Retrospective assignment	low	Registries kept by the local governments	low	Registries kept by the local governments independent of exposure; cohorts, follow-up was based on linkage	low	n/a	Not reported	n/a	Not reported	low	low	all hypotheses were tested and presented.	low
Katanoda 2011	Three-prefecture Cohort Study	NO2	ALRI	moderate	Age, sex, smoking, indoor fuel, occupation. No marital status, diet, physical activity	low	self-administered questionnaire 84.7% response rate	low	Cox proportional hazards model	moderate	low	Retrospective assignment to existing cohorts	low	low	"The annual mean concentrations measured from 1974 to 1983 at an air monitoring station in or nearby each study area were used as surrogate indicators of individual exposure levels."	low	Monitor data used	low	10-year average concentrations (1974–1983) before the baseline survey. "..no substantial changes in relative air pollution levels in study areas over the observation period"	n/a	not relevant, as exposure was not captured every year.	low	low	Retrospective assignment	low	Registries kept by the local governments	low	Registries kept by the local governments independent of exposure; cohorts, follow-up was based on linkage	low	n/a	Not reported	n/a	Not reported	low	low	all hypotheses were tested and presented.	low
Katanoda 2011	Three-prefecture Cohort Study	NO2	LC	moderate	Age, sex, smoking, indoor fuel, occupation. No marital status, diet, physical activity	low	self-administered questionnaire 84.7% response rate	low	Cox proportional hazards model	moderate	low	Retrospective assignment to existing cohorts	low	low	"The annual mean concentrations measured from 1974 to 1983 at an air monitoring station in or nearby each study area were used as surrogate indicators of individual exposure levels."	low	Monitor data used	low	10-year average concentrations (1974–1983) before the baseline survey. "..no substantial changes in relative air pollution levels in study areas over the observation period"	n/a	not relevant, as exposure was not captured every year.	low	low	confirmed through death registry	low	Deaths were classified according to the International Classification of Diseases (ICD)	low	same method applied	low	n/a	Not reported	n/a	Not reported	low	low	all hypotheses were tested and presented.	low
Kazemiparkouhi 2020	Medicare	O3 Peak/Warm	RESP	moderate	stratified on age, gender, and race (White/non-White) and adjusted for state. …"We also examined potential confounding by behavioral covariates measured in Selected Metropolitan/Micropolitan Area Risk Trends of the BRFSS (Behavioral Risk Factor Surveillance System) [11] for the subset of beneficiaries living near monitors (586 of 1151 monitors) located in a county with BRFSS data. For these benef…	low	Administrative records and survey data	low	log linear model	moderate	low	"... Medicare and Medicaid Services for 52.9 million Medicare beneficiaries aged 65 to 120 between 2000–2008. We identified those beneficiaries that resided in ZIP (Zone Improvement Plan) codes with a geographic centroid within a 10 km of an eligible O3 monitor between 2000–2008" retrospective exposure assignment	low	low	O3 concentrations measured at the monitor closest to the centroid of the ZIP code	low	same method applied and Standardised measurement sites used in each location	low	The warm-season average of 1-h maximum O3 concentration across all monitors and years was 56 ppb (9 ppb) and exhibited no consistent temporal trend over the study period			low	low	extracted from the registries	low	mortality is unlikely to be misclassified; errors, if any, likely unrelated to exposure	low	same method applied	low	low	extracted from the Medicare files	low	O3 concentrations measured at the monitor closest to the centroid of the ZIP code	low	low	reported all	low
Kazemiparkouhi 2020	Medicare	O3 Peak/Warm	COPD	moderate	stratified on age, gender, and race (White/non-White) and adjusted for state. …"We also examined potential confounding by behavioral covariates measured in Selected Metropolitan/Micropolitan Area Risk Trends of the BRFSS (Behavioral Risk Factor Surveillance System) [11] for the subset of beneficiaries living near monitors (586 of 1151 monitors) located in a county with BRFSS data. For these benef…	low	Administrative records and survey data	low	log linear model	moderate	low	"... Medicare and Medicaid Services for 52.9 million Medicare beneficiaries aged 65 to 120 between 2000–2008. We identified those beneficiaries that resided in ZIP (Zone Improvement Plan) codes with a geographic centroid within a 10 km of an eligible O3 monitor between 2000–2008" retrospective exposure assignment	low	low	O3 concentrations measured at the monitor closest to the centroid of the ZIP code	low	same method applied and Standardised measurement sites used in each location	low	The warm-season average of 1-h maximum O3 concentration across all monitors and years was 56 ppb (9 ppb) and exhibited no consistent temporal trend over the study period			low	low	extracted from the registries	low	mortality is unlikely to be misclassified; errors, if any, likely unrelated to exposure	low	same method applied	low	low	extracted from the Medicare files	low	O3 concentrations measured at the monitor closest to the centroid of the ZIP code	low	low	reported all	low
Kazemiparkouhi 2020	Medicare	O3 Peak/Warm	ALRI	moderate	stratified on age, gender, and race (White/non-White) and adjusted for state. …"We also examined potential confounding by behavioral covariates measured in Selected Metropolitan/Micropolitan Area Risk Trends of the BRFSS (Behavioral Risk Factor Surveillance System) [11] for the subset of beneficiaries living near monitors (586 of 1151 monitors) located in a county with BRFSS data. For these benef…	low	Administrative records and survey data	low	log linear model	moderate	low	"... Medicare and Medicaid Services for 52.9 million Medicare beneficiaries aged 65 to 120 between 2000–2008. We identified those beneficiaries that resided in ZIP (Zone Improvement Plan) codes with a geographic centroid within a 10 km of an eligible O3 monitor between 2000–2008" retrospective exposure assignment	low	low	O3 concentrations measured at the monitor closest to the centroid of the ZIP code	low	same method applied and Standardised measurement sites used in each location	low	The warm-season average of 1-h maximum O3 concentration across all monitors and years was 56 ppb (9 ppb) and exhibited no consistent temporal trend over the study period			low	low	extracted from the registries	low	mortality is unlikely to be misclassified; errors, if any, likely unrelated to exposure	low	same method applied	low	low	extracted from the Medicare files	low	O3 concentrations measured at the monitor closest to the centroid of the ZIP code	low	low	reported all	low
Kim 2021	KNHANES-M	NO2	CVD	moderate	"used Cox proportional hazard models with time-varying exposure........stratified by sex and 10-year intervals of age ...included educational attainment, occupational status, marital status, smoking, drinking, body mass index, and physical activity. Community-level covariates included community deprivation (as a deprivation index (Song et al., 2019)), medical resources (as a medical index (Kim et…	low	questionnaire	low	Cox model adjustment	moderate	low	Retrospective assignment to existing cohort	low	low	daily average concentrations calculated from hourly measurements at fixed-site monitoring stations installed at the center of districts and managed	low	same method applied and Standardised measurement sites used in each location	low	180 days, one year, two years, and three years, and the lag times to be analyzed were 180 days, one year, and two years			low	low	extracted from the registries	low	mortality is unlikely to be misclassified; errors, if any, likely unrelated to exposure	low	same method applied	low	low	<10%	low	approximately 4% of the values were missing	low	low	reported all	low
Kim 2021	KNHANES-M	NO2	RESP	moderate	"used Cox proportional hazard models with time-varying exposure........stratified by sex and 10-year intervals of age ...included educational attainment, occupational status, marital status, smoking, drinking, body mass index, and physical activity. Community-level covariates included community deprivation (as a deprivation index (Song et al., 2019)), medical resources (as a medical index (Kim et…	low	questionnaire	low	Cox model adjustment	moderate	low	Retrospective assignment to existing cohort	low	low	daily average concentrations calculated from hourly measurements at fixed-site monitoring stations installed at the center of districts and managed	low	same method applied and Standardised measurement sites used in each location	low	180 days, one year, two years, and three years, and the lag times to be analyzed were 180 days, one year, and two years			low	low	extracted from the registries	low	mortality is unlikely to be misclassified; errors, if any, likely unrelated to exposure	low	same method applied	low	low	<10%	low	approximately 4% of the values were missing	low	low	reported all	low
Klompmaker 2020	DNHS	NO2	ACM	moderate	" We specified a priori several Cox models with age as underlying time scale and increasing degrees of covariate adjustment. Model 1 included the baseline hazard stratified by sex. Model 2 was additionally adjusted for marital status, country of origin, paid occupation, standardized household income and level of education. Model 3 was additionally adjusted for physical activity, body mass index (…	low	from questionnaire	low	Cox proportional hazards model. Imputed <10% missing in covariates. Reports on both samples and effects and almost same. Main approach is imputed pop	moderate	low	national survey among >19yrs old with 47% response rate. The elderly (=65 years) were oversampled but unlikely to bias results as not realted to exposure /outcome selection	low	low	Validated ESCAPE LUR models	low	same method applied	low	Analysis among non movers almost identical results	low		low	low	linkage to mortality registries	low	Deaths were classified according to the International Classification of Diseases (ICD)	low	same method applied	low	low	Missing frequency not reported. Since the outcome was measured by linkage to mortality registries, missing data are likely to be infrequent. Also, the missing data are unlikely to bias effect estimates.	low	excluded 2.5% living near the border	low	low	reported hypothesis and present all results	low
Klompmaker 2020	DNHS	NO2	CVD	moderate	" We specified a priori several Cox models with age as underlying time scale and increasing degrees of covariate adjustment. Model 1 included the baseline hazard stratified by sex. Model 2 was additionally adjusted for marital status, country of origin, paid occupation, standardized household income and level of education. Model 3 was additionally adjusted for physical activity, body mass index (…	low	from questionnaire	low	Cox proportional hazards model. Imputed <10% missing in covariates. Reports on both samples and effects and almost same. Main approach is imputed pop	moderate	low	national survey among >19yrs old with 47% response rate. The elderly (=65 years) were oversampled but unlikely to bias results as not realted to exposure /outcome selection	low	low	Validated ESCAPE LUR models	low	same method applied	low	Analysis among non movers almost identical results	low		low	low	linkage to mortality registries	low	Deaths were classified according to the International Classification of Diseases (ICD)	low	same method applied	low	low	Missing frequency not reported. Since the outcome was measured by linkage to mortality registries, missing data are likely to be infrequent. Also, the missing data are unlikely to bias effect estimates.	low	excluded 2.5% living near the border	low	low	reported hypothesis and present all results	low
Klompmaker 2020	DNHS	NO2	RESP	moderate	" We specified a priori several Cox models with age as underlying time scale and increasing degrees of covariate adjustment. Model 1 included the baseline hazard stratified by sex. Model 2 was additionally adjusted for marital status, country of origin, paid occupation, standardized household income and level of education. Model 3 was additionally adjusted for physical activity, body mass index (…	low	from questionnaire	low	Cox proportional hazards model. Imputed <10% missing in covariates. Reports on both samples and effects and almost same. Main approach is imputed pop	moderate	low	national survey among >19yrs old with 47% response rate. The elderly (=65 years) were oversampled but unlikely to bias results as not realted to exposure /outcome selection	low	low	Validated ESCAPE LUR models	low	same method applied	low	Analysis among non movers almost identical results	low		low	low	linkage to mortality registries	low	Deaths were classified according to the International Classification of Diseases (ICD)	low	same method applied	low	low	Missing frequency not reported. Since the outcome was measured by linkage to mortality registries, missing data are likely to be infrequent. Also, the missing data are unlikely to bias effect estimates.	low	excluded 2.5% living near the border	low	low	reported hypothesis and present all results	low
Klompmaker 2020	DNHS	NO2	COPD	moderate	" We specified a priori several Cox models with age as underlying time scale and increasing degrees of covariate adjustment. Model 1 included the baseline hazard stratified by sex. Model 2 was additionally adjusted for marital status, country of origin, paid occupation, standardized household income and level of education. Model 3 was additionally adjusted for physical activity, body mass index (…	low	from questionnaire	low	Cox proportional hazards model. Imputed <10% missing in covariates. Reports on both samples and effects and almost same. Main approach is imputed pop	moderate	low	national survey among >19yrs old with 47% response rate. The elderly (=65 years) were oversampled but unlikely to bias results as not realted to exposure /outcome selection	low	low	Validated ESCAPE LUR models	low	same method applied	low	Analysis among non movers almost identical results	low		low	low	linkage to mortality registries	low	Deaths were classified according to the International Classification of Diseases (ICD)	low	same method applied	low	low	Missing frequency not reported. Since the outcome was measured by linkage to mortality registries, missing data are likely to be infrequent. Also, the missing data are unlikely to bias effect estimates.	low	excluded 2.5% living near the border	low	low	reported hypothesis and present all results	low
Klompmaker 2020	DNHS	NO2	IHD	moderate	" We specified a priori several Cox models with age as underlying time scale and increasing degrees of covariate adjustment. Model 1 included the baseline hazard stratified by sex. Model 2 was additionally adjusted for marital status, country of origin, paid occupation, standardized household income and level of education. Model 3 was additionally adjusted for physical activity, body mass index (…	low	from questionnaire	low	Cox proportional hazards model. Imputed <10% missing in covariates. Reports on both samples and effects and almost same. Main approach is imputed pop	moderate	low	national survey among >19yrs old with 47% response rate. The elderly (=65 years) were oversampled but unlikely to bias results as not realted to exposure /outcome selection	low	low	Validated ESCAPE LUR models	low	same method applied	low	Analysis among non movers almost identical results	low		low	low	linkage to mortality registries	low	Deaths were classified according to the International Classification of Diseases (ICD)	low	same method applied	low	low	Missing frequency not reported. Since the outcome was measured by linkage to mortality registries, missing data are likely to be infrequent. Also, the missing data are unlikely to bias effect estimates.	low	excluded 2.5% living near the border	low	low	reported hypothesis and present all results	low
Klompmaker 2020	DNHS	NO2	CBV	moderate	" We specified a priori several Cox models with age as underlying time scale and increasing degrees of covariate adjustment. Model 1 included the baseline hazard stratified by sex. Model 2 was additionally adjusted for marital status, country of origin, paid occupation, standardized household income and level of education. Model 3 was additionally adjusted for physical activity, body mass index (…	low	from questionnaire	low	Cox proportional hazards model. Imputed <10% missing in covariates. Reports on both samples and effects and almost same. Main approach is imputed pop	moderate	low	national survey among >19yrs old with 47% response rate. The elderly (=65 years) were oversampled but unlikely to bias results as not realted to exposure /outcome selection	low	low	Validated ESCAPE LUR models	low	same method applied	low	Analysis among non movers almost identical results	low		low	low	linkage to mortality registries	low	Deaths were classified according to the International Classification of Diseases (ICD)	low	same method applied	low	low	Missing frequency not reported. Since the outcome was measured by linkage to mortality registries, missing data are likely to be infrequent. Also, the missing data are unlikely to bias effect estimates.	low	excluded 2.5% living near the border	low	low	reported hypothesis and present all results	low
Klompmaker 2020	DNHS	NO2	LC	moderate	" We specified a priori several Cox models with age as underlying time scale and increasing degrees of covariate adjustment. Model 1 included the baseline hazard stratified by sex. Model 2 was additionally adjusted for marital status, country of origin, paid occupation, standardized household income and level of education. Model 3 was additionally adjusted for physical activity, body mass index (…	low	from questionnaire	low	Cox proportional hazards model. Imputed <10% missing in covariates. Reports on both samples and effects and almost same. Main approach is imputed pop	moderate	low	national survey among >19yrs old with 47% response rate. The elderly (=65 years) were oversampled but unlikely to bias results as not realted to exposure /outcome selection	low	low	Validated ESCAPE LUR models	low	same method applied	low	Analysis among non movers almost identical results	low		low	low	linkage to mortality registries	low	Deaths were classified according to the International Classification of Diseases (ICD)	low	same method applied	low	low	Missing frequency not reported. Since the outcome was measured by linkage to mortality registries, missing data are likely to be infrequent. Also, the missing data are unlikely to bias effect estimates.	low	excluded 2.5% living near the border	low	low	reported hypothesis and present all results	low
Klompmaker 2021	Dutch administrative	NO2	IHD	moderate	age as underlying time scale, stratified by sex and adjusted for marital status, region of origin, standardized household income, PC4 composite SES, mean income neighborhood, unemployment neighborhood, percentage of immigrants neighborhood, mean income region, unemployment region and percentage of immigrants region. Indirect adj for smoking/BMI	low	Administrtive data from Statistics Nethrelands.."in which demographic changes are updated yearly. These files are supplemented with other data from Statistics Netherlands, such as tax and residential mobility data"	low	Cox proportional hazards model	moderate	low	All population aged 30 years and older on January 1st, 2013. Excluded ~1.7% lving near border (<1km) -unlikely to result in bias	low	low	average of 3 validated methods (LUR, ELAPSE and dispersion models)	low	same method applied	low	2010-Analysis in75% non-movers almost identical (Figures in Suppl)	low		low	low	linkage to mortality registries	low	Deaths were classified according to the International Classification of Diseases (ICD)	low	same method applied	low	low	Missing frequency not reported. Since the outcome was measured by linkage to mortality registries, missing data are likely to be infrequent. Also, the missing data are unlikely to bias effect estimates.	low	"excl missing exposure data... resulting in a study population of 10,481,566 subjects" Since the exposure was estimated by linkage to residential addresses, missing data are likely to be infrequent. Estiamted <10% Also, the missing data are unlikely to bias effect estimates.	low	low	reported hypothesis and present all results	low
Klompmaker 2021	Dutch administrative	NO2	CBV	moderate	age as underlying time scale, stratified by sex and adjusted for marital status, region of origin, standardized household income, PC4 composite SES, mean income neighborhood, unemployment neighborhood, percentage of immigrants neighborhood, mean income region, unemployment region and percentage of immigrants region. Indirect adj for smoking/BMI	low	Administrtive data from Statistics Nethrelands.."in which demographic changes are updated yearly. These files are supplemented with other data from Statistics Netherlands, such as tax and residential mobility data"	low	Cox proportional hazards model	moderate	low	All population aged 30 years and older on January 1st, 2013. Excluded ~1.7% lving near border (<1km) -unlikely to result in bias	low	low	average of 3 validated methods (LUR, ELAPSE and dispersion models)	low	same method applied	low	2010-Analysis in75% non-movers almost identical (Figures in Suppl)	low		low	low	linkage to mortality registries	low	Deaths were classified according to the International Classification of Diseases (ICD)	low	same method applied	low	low	Missing frequency not reported. Since the outcome was measured by linkage to mortality registries, missing data are likely to be infrequent. Also, the missing data are unlikely to bias effect estimates.	low	"excl missing exposure data... resulting in a study population of 10,481,566 subjects" Since the exposure was estimated by linkage to residential addresses, missing data are likely to be infrequent. Estiamted <10% Also, the missing data are unlikely to bias effect estimates.	low	low	reported hypothesis and present all results	low
Kulick 2023	WHI	NO2	CBV	low	air pollution was considered a time-varying exposure. We adjusted for potential confounders including age, race, smoking, education,income, marital status, employment status, BMI, high cholesterol, diabetes, and hypertension at enrollment, family history of stroke,alcohol consumption, physical activity, WHI study component (HT orOS), and WHI center, all	low	questionnaire, so self-reported, but well-validated questionnaire	low	cox model	low	low	"Of the 93,676 WHI-OS and 68,132 WHI-CT participants enrolled, we included all participants except those with history of cerebrovascularevents at enrollment (n = 2,156), those with missing stroke etiology (n= 56), and those missing exposure data (n = 4,176). Our final analytical sample included 155,410 women." Imputation for small % of covariate missing, no report on loss to follow-up	low	low	"Estimates from 1993 to 1998 were obtained using a national spatiotemporal model of annual average concentrations of pollutants. For years 1999–2013, a national model was built using partial least squares and universal kriging to predict average concentrations"	low	same method applied	low	"Residential addresses were updated at each annual follow-up, and time-varying estimates of pollutant exposure were calculated annually for each participant as an average of the current and previous year pollutant predictions weighted by time spent at each address during each year measured."			low	low	"included reports from family or next of kin, obituaries, and data linkage with the National Death Index (Curb et al., 2003). Death certificates and hospital records were obtained when possible, and all events were adjudicated by trained reviewers"	low	Deaths were classified according to the International Classification of Diseases (ICD)	low	same method applied	low	not reported	not reported	low	"Of the 93,676 WHI-OS and 68,132 WHI-CT participants enrolled, we included all participants except those with history of cerebrovascular events at enrollment (n = 2,156), those with missing stroke etiology (n= 56), and those missing exposure data (n = 4,176). Our final analytical sample included 155,410 women." Hence missing exposure in the original sample ~4.5%	low	low	all hypotheses were tested and presented.	low
Lefler 2019	NHIS	NO2	ACM	moderate	"for age, sex, race-ethnicity, marital status, inflation-adjusted household income, education, smoking status, BMI, U.S. Census region, urban versus rural designation, and survey year". No diet	low	questionnaires by interviews	low	Cox proportional hazards models	moderate	low	from ref 25"cross-sectional household surveys administered by the National Center for Health Statistics (NCHS) that provide representative samples of the civilian noninstitutionalized U.S. population"	low	low	"Census tracts for individuals surveyed from 2011 to 2014. Annual average estimates of ambient air pollution were calculated for criteria pollutants (PM2.5, PM10, SO2, NO2, O3, and CO) using estimates from the v1 empirical models of Kim et al., 2018 [30], available at www.caces.us. These models employed regulatory monitoring and land-use data, and pollution estimates were calculated starting with…	low	same method applied	low	"Air pollution exposures were assigned to individuals based on their census tract of residence at the time of survey, using year-2000 Census tracts for individuals surveyed from 1987 to 2010 and year-2010 Census tracts for individuals surveyed from 2011 to 2014"			low	low	deaths were from registries linkage	low	death coded according to ICD	low	same method applied	low	low	"information was available regarding …., ambient air pollution, survey date, mortality status at the end of 2015, and date of death (if deceased at the end of 2015)"	low	"information was available regarding …., ambient air pollution, survey date, mortality status at the end of 2015, and date of death (if deceased at the end of 2015)"	low	low	all hypotheses were tested and presented.	low
Lefler 2019	NHIS	O3 Peak/Warm	ACM	moderate	"for age, sex, race-ethnicity, marital status, inflation-adjusted household income, education, smoking status, BMI, U.S. Census region, urban versus rural designation, and survey year". No diet	low	questionnaires by interviews	low	Cox proportional hazards models	moderate	low	from ref 25"cross-sectional household surveys administered by the National Center for Health Statistics (NCHS) that provide representative samples of the civilian noninstitutionalized U.S. population"	low	low	"Census tracts for individuals surveyed from 2011 to 2014. Annual average estimates of ambient air pollution were calculated for criteria pollutants (PM2.5, PM10, SO2, NO2, O3, and CO) using estimates from the v1 empirical models of Kim et al., 2018 [30], available at www.caces.us. These models employed regulatory monitoring and land-use data, and pollution estimates were calculated starting with…	low	same method applied	low	"Air pollution exposures were assigned to individuals based on their census tract of residence at the time of survey, using year-2000 Census tracts for individuals surveyed from 1987 to 2010 and year-2010 Census tracts for individuals surveyed from 2011 to 2014"			low	low	deaths were from registries linkage	low	death coded according to ICD	low	same method applied	low	low	"information was available regarding …., ambient air pollution, survey date, mortality status at the end of 2015, and date of death (if deceased at the end of 2015)"	low	"information was available regarding …., ambient air pollution, survey date, mortality status at the end of 2015, and date of death (if deceased at the end of 2015)"	low	low	all hypotheses were tested and presented.	low
Lim 2019	NIH-AARP Diet and Health	NO2	ACM	moderate	Fully adjusted multivariable models included the following individual-level variables: age (grouped into 3-yr categories), sex, and region (six U.S. states and two cities) as strata; race or ethnic group (non-Hispanic white; non-Hispanic black;Hispanic; Asian, Pacific Islander, or American Indian/Alaskan Native; and unknown); level of education (less than high school, some high school, high schoo…	low	self-administered mailed questionnaire	low	Cox proportional hazards models	moderate	low	"NIH-AARP Diet and Health Study was initiated when members of the AARP, 50–71 years of age from six U.S. states (California, Florida, Louisiana, New Jersey, North Carolina, and Pennsylvania) and two metropolitan areas (Atlanta, GA and Detroit, MI), responded to a mailed questionnaire in 1995–1996." Retrospective assignment of air pollutants estimates and less than 4% excluded due to varius reasons	low	low	"Annual NO2 data were derived at the census-tract level from a recent model (19) available for years 1990–2012, which applied kriging models combining land use regression methods with satellite data to improve model performance. The satellite data consist of total tropospheric NO2 measured via satellite images from the Ozone Monitoring Instrument on the Aurora satellite, whereas the estimation re…	low	same method applied	low	"... examine the associations of mean O3, PM2.5, and NO2 concentration levels (average of annual levels for the years 2002–2010, to match more limited O3 data availability) with all-cause and cause-specific mortality." And sensitivity with robust results using time-varying exposures			low	low	deaths were from registries linkage "periodic linkage of the cohort to the Social Security Administration Death Master File and follow-up searches of the National Death Index Plus for participants who matched to the Social Security Administration Death Master, cancer registry linkage, questionnaire responses, and responses to other mailings"	low	death coded according to ICD	low	same method applied	low	not reported	not reported	low	"Out of 566,398 participants enrolled in the NIH-AARP cohort and available for analysis, after excluding those who responded via a proxy (n = 15,760), exited the study on the study entry date (n = 49), and those with missing PM2.5 (n = 740), NO2 (n = 1,796), or temperature (n = 858) exposure data, the analytic cohort for this work includes 548,780 participants (96.9% of total cohort)." Hence ~0.3…	low	low	all hypotheses were tested and presented.	low
Lim 2019	NIH-AARP Diet and Health	O3 Annual	ACM	moderate	Fully adjusted multivariable models included the following individual-level variables: age (grouped into 3-yr categories), sex, and region (six U.S. states and two cities) as strata; race or ethnic group (non-Hispanic white; non-Hispanic black;Hispanic; Asian, Pacific Islander, or American Indian/Alaskan Native; and unknown); level of education (less than high school, some high school, high schoo…	low	self-administered mailed questionnaire	low	Cox proportional hazards models	moderate	low	"NIH-AARP Diet and Health Study was initiated when members of the AARP, 50–71 years of age from six U.S. states (California, Florida, Louisiana, New Jersey, North Carolina, and Pennsylvania) and two metropolitan areas (Atlanta, GA and Detroit, MI), responded to a mailed questionnaire in 1995–1996." Retrospective assignment of air pollutants estimates and less than 4% excluded due to varius reasons	low	low	" Annual O3 concentrations were assigned to each participant’s residence census tract using the EPA Fused Air Quality Surface Using Downscaling data (17), which is available for the years after 2002. A bayesian space-time downscaler model is used to “fuse” daily 8-hour maximum O3 concentrations at the census tract centroid. The downscaler model develops a relationship between observed and modeled…	low	same method applied	low	"... examine the associations of mean O3, PM2.5, and NO2 concentration levels (average of annual levels for the years 2002–2010, to match more limited O3 data availability) with all-cause and cause-specific mortality." And sensitivity with robust results using time-varying exposures			low	low	deaths were from registries linkage "periodic linkage of the cohort to the Social Security Administration Death Master File and follow-up searches of the National Death Index Plus for participants who matched to the Social Security Administration Death Master, cancer registry linkage, questionnaire responses, and responses to other mailings"	low	death coded according to ICD	low	same method applied	low	not reported	not reported	low	no missing in Table 1	low	low	all hypotheses were tested and presented.	low
Lim 2019	NIH-AARP Diet and Health	O3 Peak/Warm	ACM	moderate	Fully adjusted multivariable models included the following individual-level variables: age (grouped into 3-yr categories), sex, and region (six U.S. states and two cities) as strata; race or ethnic group (non-Hispanic white; non-Hispanic black;Hispanic; Asian, Pacific Islander, or American Indian/Alaskan Native; and unknown); level of education (less than high school, some high school, high schoo…	low	self-administered mailed questionnaire	low	Cox proportional hazards models	moderate	low	"NIH-AARP Diet and Health Study was initiated when members of the AARP, 50–71 years of age from six U.S. states (California, Florida, Louisiana, New Jersey, North Carolina, and Pennsylvania) and two metropolitan areas (Atlanta, GA and Detroit, MI), responded to a mailed questionnaire in 1995–1996." Retrospective assignment of air pollutants estimates and less than 4% excluded due to varius reasons	low	low	" Annual O3 concentrations were assigned to each participant’s residence census tract using the EPA Fused Air Quality Surface Using Downscaling data (17), which is available for the years after 2002. A bayesian space-time downscaler model is used to “fuse” daily 8-hour maximum O3 concentrations at the census tract centroid. The downscaler model develops a relationship between observed and modeled…	low	same method applied	low	"... examine the associations of mean O3, PM2.5, and NO2 concentration levels (average of annual levels for the years 2002–2010, to match more limited O3 data availability) with all-cause and cause-specific mortality." And sensitivity with robust results using time-varying exposures			low	low	deaths were from registries linkage "periodic linkage of the cohort to the Social Security Administration Death Master File and follow-up searches of the National Death Index Plus for participants who matched to the Social Security Administration Death Master, cancer registry linkage, questionnaire responses, and responses to other mailings"	low	death coded according to ICD	low	same method applied	low	not reported	not reported	low	no missing in Table 1	low	low	all hypotheses were tested and presented.	low
Lim 2019	NIH-AARP Diet and Health	NO2	RESP	moderate	Fully adjusted multivariable models included the following individual-level variables: age (grouped into 3-yr categories), sex, and region (six U.S. states and two cities) as strata; race or ethnic group (non-Hispanic white; non-Hispanic black;Hispanic; Asian, Pacific Islander, or American Indian/Alaskan Native; and unknown); level of education (less than high school, some high school, high schoo…	low	self-administered mailed questionnaire	low	Cox proportional hazards models	moderate	low	"NIH-AARP Diet and Health Study was initiated when members of the AARP, 50–71 years of age from six U.S. states (California, Florida, Louisiana, New Jersey, North Carolina, and Pennsylvania) and two metropolitan areas (Atlanta, GA and Detroit, MI), responded to a mailed questionnaire in 1995–1996." Retrospective assignment of air pollutants estimates and less than 4% excluded due to varius reasons	low	low	"Annual NO2 data were derived at the census-tract level from a recent model (19) available for years 1990–2012, which applied kriging models combining land use regression methods with satellite data to improve model performance. The satellite data consist of total tropospheric NO2 measured via satellite images from the Ozone Monitoring Instrument on the Aurora satellite, whereas the estimation re…	low	same method applied	low	"... examine the associations of mean O3, PM2.5, and NO2 concentration levels (average of annual levels for the years 2002–2010, to match more limited O3 data availability) with all-cause and cause-specific mortality." And sensitivity with robust results using time-varying exposures			low	low	deaths were from registries linkage "periodic linkage of the cohort to the Social Security Administration Death Master File and follow-up searches of the National Death Index Plus for participants who matched to the Social Security Administration Death Master, cancer registry linkage, questionnaire responses, and responses to other mailings"	low	death coded according to ICD	low	same method applied	low	not reported	not reported	low	"Out of 566,398 participants enrolled in the NIH-AARP cohort and available for analysis, after excluding those who responded via a proxy (n = 15,760), exited the study on the study entry date (n = 49), and those with missing PM2.5 (n = 740), NO2 (n = 1,796), or temperature (n = 858) exposure data, the analytic cohort for this work includes 548,780 participants (96.9% of total cohort)." Hence ~0.3…	low	low	all hypotheses were tested and presented.	low
Lim 2019	NIH-AARP Diet and Health	O3 Annual	RESP	moderate	Fully adjusted multivariable models included the following individual-level variables: age (grouped into 3-yr categories), sex, and region (six U.S. states and two cities) as strata; race or ethnic group (non-Hispanic white; non-Hispanic black;Hispanic; Asian, Pacific Islander, or American Indian/Alaskan Native; and unknown); level of education (less than high school, some high school, high schoo…	low	self-administered mailed questionnaire	low	Cox proportional hazards models	moderate	low	"NIH-AARP Diet and Health Study was initiated when members of the AARP, 50–71 years of age from six U.S. states (California, Florida, Louisiana, New Jersey, North Carolina, and Pennsylvania) and two metropolitan areas (Atlanta, GA and Detroit, MI), responded to a mailed questionnaire in 1995–1996." Retrospective assignment of air pollutants estimates and less than 4% excluded due to varius reasons	low	low	" Annual O3 concentrations were assigned to each participant’s residence census tract using the EPA Fused Air Quality Surface Using Downscaling data (17), which is available for the years after 2002. A bayesian space-time downscaler model is used to “fuse” daily 8-hour maximum O3 concentrations at the census tract centroid. The downscaler model develops a relationship between observed and modeled…	low	same method applied	low	"... examine the associations of mean O3, PM2.5, and NO2 concentration levels (average of annual levels for the years 2002–2010, to match more limited O3 data availability) with all-cause and cause-specific mortality." And sensitivity with robust results using time-varying exposures			low	low	deaths were from registries linkage "periodic linkage of the cohort to the Social Security Administration Death Master File and follow-up searches of the National Death Index Plus for participants who matched to the Social Security Administration Death Master, cancer registry linkage, questionnaire responses, and responses to other mailings"	low	death coded according to ICD	low	same method applied	low	not reported	not reported	low	no missing in Table 1	low	low	all hypotheses were tested and presented.	low
Lim 2019	NIH-AARP Diet and Health	O3 Peak/Warm	RESP	moderate	Fully adjusted multivariable models included the following individual-level variables: age (grouped into 3-yr categories), sex, and region (six U.S. states and two cities) as strata; race or ethnic group (non-Hispanic white; non-Hispanic black;Hispanic; Asian, Pacific Islander, or American Indian/Alaskan Native; and unknown); level of education (less than high school, some high school, high schoo…	low	self-administered mailed questionnaire	low	Cox proportional hazards models	moderate	low	"NIH-AARP Diet and Health Study was initiated when members of the AARP, 50–71 years of age from six U.S. states (California, Florida, Louisiana, New Jersey, North Carolina, and Pennsylvania) and two metropolitan areas (Atlanta, GA and Detroit, MI), responded to a mailed questionnaire in 1995–1996." Retrospective assignment of air pollutants estimates and less than 4% excluded due to varius reasons	low	low	" Annual O3 concentrations were assigned to each participant’s residence census tract using the EPA Fused Air Quality Surface Using Downscaling data (17), which is available for the years after 2002. A bayesian space-time downscaler model is used to “fuse” daily 8-hour maximum O3 concentrations at the census tract centroid. The downscaler model develops a relationship between observed and modeled…	low	same method applied	low	"... examine the associations of mean O3, PM2.5, and NO2 concentration levels (average of annual levels for the years 2002–2010, to match more limited O3 data availability) with all-cause and cause-specific mortality." And sensitivity with robust results using time-varying exposures			low	low	deaths were from registries linkage "periodic linkage of the cohort to the Social Security Administration Death Master File and follow-up searches of the National Death Index Plus for participants who matched to the Social Security Administration Death Master, cancer registry linkage, questionnaire responses, and responses to other mailings"	low	death coded according to ICD	low	same method applied	low	not reported	not reported	low	no missing in Table 1	low	low	all hypotheses were tested and presented.	low
Lim 2019	NIH-AARP Diet and Health	NO2	COPD	moderate	Fully adjusted multivariable models included the following individual-level variables: age (grouped into 3-yr categories), sex, and region (six U.S. states and two cities) as strata; race or ethnic group (non-Hispanic white; non-Hispanic black;Hispanic; Asian, Pacific Islander, or American Indian/Alaskan Native; and unknown); level of education (less than high school, some high school, high schoo…	low	self-administered mailed questionnaire	low	Cox proportional hazards models	moderate	low	"NIH-AARP Diet and Health Study was initiated when members of the AARP, 50–71 years of age from six U.S. states (California, Florida, Louisiana, New Jersey, North Carolina, and Pennsylvania) and two metropolitan areas (Atlanta, GA and Detroit, MI), responded to a mailed questionnaire in 1995–1996." Retrospective assignment of air pollutants estimates and less than 4% excluded due to varius reasons	low	low	"Annual NO2 data were derived at the census-tract level from a recent model (19) available for years 1990–2012, which applied kriging models combining land use regression methods with satellite data to improve model performance. The satellite data consist of total tropospheric NO2 measured via satellite images from the Ozone Monitoring Instrument on the Aurora satellite, whereas the estimation re…	low	same method applied	low	"... examine the associations of mean O3, PM2.5, and NO2 concentration levels (average of annual levels for the years 2002–2010, to match more limited O3 data availability) with all-cause and cause-specific mortality." And sensitivity with robust results using time-varying exposures			low	low	deaths were from registries linkage "periodic linkage of the cohort to the Social Security Administration Death Master File and follow-up searches of the National Death Index Plus for participants who matched to the Social Security Administration Death Master, cancer registry linkage, questionnaire responses, and responses to other mailings"	low	death coded according to ICD	low	same method applied	low	not reported	not reported	low	"Out of 566,398 participants enrolled in the NIH-AARP cohort and available for analysis, after excluding those who responded via a proxy (n = 15,760), exited the study on the study entry date (n = 49), and those with missing PM2.5 (n = 740), NO2 (n = 1,796), or temperature (n = 858) exposure data, the analytic cohort for this work includes 548,780 participants (96.9% of total cohort)." Hence ~0.3…	low	low	all hypotheses were tested and presented.	low
Lim 2019	NIH-AARP Diet and Health	O3 Annual	COPD	moderate	Fully adjusted multivariable models included the following individual-level variables: age (grouped into 3-yr categories), sex, and region (six U.S. states and two cities) as strata; race or ethnic group (non-Hispanic white; non-Hispanic black;Hispanic; Asian, Pacific Islander, or American Indian/Alaskan Native; and unknown); level of education (less than high school, some high school, high schoo…	low	self-administered mailed questionnaire	low	Cox proportional hazards models	moderate	low	"NIH-AARP Diet and Health Study was initiated when members of the AARP, 50–71 years of age from six U.S. states (California, Florida, Louisiana, New Jersey, North Carolina, and Pennsylvania) and two metropolitan areas (Atlanta, GA and Detroit, MI), responded to a mailed questionnaire in 1995–1996." Retrospective assignment of air pollutants estimates and less than 4% excluded due to varius reasons	low	low	" Annual O3 concentrations were assigned to each participant’s residence census tract using the EPA Fused Air Quality Surface Using Downscaling data (17), which is available for the years after 2002. A bayesian space-time downscaler model is used to “fuse” daily 8-hour maximum O3 concentrations at the census tract centroid. The downscaler model develops a relationship between observed and modeled…	low	same method applied	low	"... examine the associations of mean O3, PM2.5, and NO2 concentration levels (average of annual levels for the years 2002–2010, to match more limited O3 data availability) with all-cause and cause-specific mortality." And sensitivity with robust results using time-varying exposures			low	low	deaths were from registries linkage "periodic linkage of the cohort to the Social Security Administration Death Master File and follow-up searches of the National Death Index Plus for participants who matched to the Social Security Administration Death Master, cancer registry linkage, questionnaire responses, and responses to other mailings"	low	death coded according to ICD	low	same method applied	low	not reported	not reported	low	no missing in Table 1	low	low	all hypotheses were tested and presented.	low
Lim 2019	NIH-AARP Diet and Health	O3 Peak/Warm	COPD	moderate	Fully adjusted multivariable models included the following individual-level variables: age (grouped into 3-yr categories), sex, and region (six U.S. states and two cities) as strata; race or ethnic group (non-Hispanic white; non-Hispanic black;Hispanic; Asian, Pacific Islander, or American Indian/Alaskan Native; and unknown); level of education (less than high school, some high school, high schoo…	low	self-administered mailed questionnaire	low	Cox proportional hazards models	moderate	low	"NIH-AARP Diet and Health Study was initiated when members of the AARP, 50–71 years of age from six U.S. states (California, Florida, Louisiana, New Jersey, North Carolina, and Pennsylvania) and two metropolitan areas (Atlanta, GA and Detroit, MI), responded to a mailed questionnaire in 1995–1996." Retrospective assignment of air pollutants estimates and less than 4% excluded due to varius reasons	low	low	" Annual O3 concentrations were assigned to each participant’s residence census tract using the EPA Fused Air Quality Surface Using Downscaling data (17), which is available for the years after 2002. A bayesian space-time downscaler model is used to “fuse” daily 8-hour maximum O3 concentrations at the census tract centroid. The downscaler model develops a relationship between observed and modeled…	low	same method applied	low	"... examine the associations of mean O3, PM2.5, and NO2 concentration levels (average of annual levels for the years 2002–2010, to match more limited O3 data availability) with all-cause and cause-specific mortality." And sensitivity with robust results using time-varying exposures			low	low	deaths were from registries linkage "periodic linkage of the cohort to the Social Security Administration Death Master File and follow-up searches of the National Death Index Plus for participants who matched to the Social Security Administration Death Master, cancer registry linkage, questionnaire responses, and responses to other mailings"	low	death coded according to ICD	low	same method applied	low	not reported	not reported	low	no missing in Table 1	low	low	all hypotheses were tested and presented.	low
Lim 2019	NIH-AARP Diet and Health	NO2	ALRI	moderate	Fully adjusted multivariable models included the following individual-level variables: age (grouped into 3-yr categories), sex, and region (six U.S. states and two cities) as strata; race or ethnic group (non-Hispanic white; non-Hispanic black;Hispanic; Asian, Pacific Islander, or American Indian/Alaskan Native; and unknown); level of education (less than high school, some high school, high schoo…	low	self-administered mailed questionnaire	low	Cox proportional hazards models	moderate	low	"NIH-AARP Diet and Health Study was initiated when members of the AARP, 50–71 years of age from six U.S. states (California, Florida, Louisiana, New Jersey, North Carolina, and Pennsylvania) and two metropolitan areas (Atlanta, GA and Detroit, MI), responded to a mailed questionnaire in 1995–1996." Retrospective assignment of air pollutants estimates and less than 4% excluded due to varius reasons	low	low	"Annual NO2 data were derived at the census-tract level from a recent model (19) available for years 1990–2012, which applied kriging models combining land use regression methods with satellite data to improve model performance. The satellite data consist of total tropospheric NO2 measured via satellite images from the Ozone Monitoring Instrument on the Aurora satellite, whereas the estimation re…	low	same method applied	low	"... examine the associations of mean O3, PM2.5, and NO2 concentration levels (average of annual levels for the years 2002–2010, to match more limited O3 data availability) with all-cause and cause-specific mortality." And sensitivity with robust results using time-varying exposures			low	low	deaths were from registries linkage "periodic linkage of the cohort to the Social Security Administration Death Master File and follow-up searches of the National Death Index Plus for participants who matched to the Social Security Administration Death Master, cancer registry linkage, questionnaire responses, and responses to other mailings"	low	death coded according to ICD	low	same method applied	low	not reported	not reported	low	"Out of 566,398 participants enrolled in the NIH-AARP cohort and available for analysis, after excluding those who responded via a proxy (n = 15,760), exited the study on the study entry date (n = 49), and those with missing PM2.5 (n = 740), NO2 (n = 1,796), or temperature (n = 858) exposure data, the analytic cohort for this work includes 548,780 participants (96.9% of total cohort)." Hence ~0.3…	low	low	all hypotheses were tested and presented.	low
Lim 2019	NIH-AARP Diet and Health	O3 Annual	ALRI	moderate	Fully adjusted multivariable models included the following individual-level variables: age (grouped into 3-yr categories), sex, and region (six U.S. states and two cities) as strata; race or ethnic group (non-Hispanic white; non-Hispanic black;Hispanic; Asian, Pacific Islander, or American Indian/Alaskan Native; and unknown); level of education (less than high school, some high school, high schoo…	low	self-administered mailed questionnaire	low	Cox proportional hazards models	moderate	low	"NIH-AARP Diet and Health Study was initiated when members of the AARP, 50–71 years of age from six U.S. states (California, Florida, Louisiana, New Jersey, North Carolina, and Pennsylvania) and two metropolitan areas (Atlanta, GA and Detroit, MI), responded to a mailed questionnaire in 1995–1996." Retrospective assignment of air pollutants estimates and less than 4% excluded due to varius reasons	low	low	" Annual O3 concentrations were assigned to each participant’s residence census tract using the EPA Fused Air Quality Surface Using Downscaling data (17), which is available for the years after 2002. A bayesian space-time downscaler model is used to “fuse” daily 8-hour maximum O3 concentrations at the census tract centroid. The downscaler model develops a relationship between observed and modeled…	low	same method applied	low	"... examine the associations of mean O3, PM2.5, and NO2 concentration levels (average of annual levels for the years 2002–2010, to match more limited O3 data availability) with all-cause and cause-specific mortality." And sensitivity with robust results using time-varying exposures			low	low	deaths were from registries linkage "periodic linkage of the cohort to the Social Security Administration Death Master File and follow-up searches of the National Death Index Plus for participants who matched to the Social Security Administration Death Master, cancer registry linkage, questionnaire responses, and responses to other mailings"	low	death coded according to ICD	low	same method applied	low	not reported	not reported	low	no missing in Table 1	low	low	all hypotheses were tested and presented.	low
Lim 2019	NIH-AARP Diet and Health	O3 Peak/Warm	ALRI	moderate	Fully adjusted multivariable models included the following individual-level variables: age (grouped into 3-yr categories), sex, and region (six U.S. states and two cities) as strata; race or ethnic group (non-Hispanic white; non-Hispanic black;Hispanic; Asian, Pacific Islander, or American Indian/Alaskan Native; and unknown); level of education (less than high school, some high school, high schoo…	low	self-administered mailed questionnaire	low	Cox proportional hazards models	moderate	low	"NIH-AARP Diet and Health Study was initiated when members of the AARP, 50–71 years of age from six U.S. states (California, Florida, Louisiana, New Jersey, North Carolina, and Pennsylvania) and two metropolitan areas (Atlanta, GA and Detroit, MI), responded to a mailed questionnaire in 1995–1996." Retrospective assignment of air pollutants estimates and less than 4% excluded due to varius reasons	low	low	" Annual O3 concentrations were assigned to each participant’s residence census tract using the EPA Fused Air Quality Surface Using Downscaling data (17), which is available for the years after 2002. A bayesian space-time downscaler model is used to “fuse” daily 8-hour maximum O3 concentrations at the census tract centroid. The downscaler model develops a relationship between observed and modeled…	low	same method applied	low	"... examine the associations of mean O3, PM2.5, and NO2 concentration levels (average of annual levels for the years 2002–2010, to match more limited O3 data availability) with all-cause and cause-specific mortality." And sensitivity with robust results using time-varying exposures			low	low	deaths were from registries linkage "periodic linkage of the cohort to the Social Security Administration Death Master File and follow-up searches of the National Death Index Plus for participants who matched to the Social Security Administration Death Master, cancer registry linkage, questionnaire responses, and responses to other mailings"	low	death coded according to ICD	low	same method applied	low	not reported	not reported	low	no missing in Table 1	low	low	all hypotheses were tested and presented.	low
Lim 2019	NIH-AARP Diet and Health	NO2	LC	moderate	Fully adjusted multivariable models included the following individual-level variables: age (grouped into 3-yr categories), sex, and region (six U.S. states and two cities) as strata; race or ethnic group (non-Hispanic white; non-Hispanic black;Hispanic; Asian, Pacific Islander, or American Indian/Alaskan Native; and unknown); level of education (less than high school, some high school, high schoo…	low	self-administered mailed questionnaire	low	Cox proportional hazards models	moderate	low	"NIH-AARP Diet and Health Study was initiated when members of the AARP, 50–71 years of age from six U.S. states (California, Florida, Louisiana, New Jersey, North Carolina, and Pennsylvania) and two metropolitan areas (Atlanta, GA and Detroit, MI), responded to a mailed questionnaire in 1995–1996." Retrospective assignment of air pollutants estimates and less than 4% excluded due to varius reasons	low	low	"Annual NO2 data were derived at the census-tract level from a recent model (19) available for years 1990–2012, which applied kriging models combining land use regression methods with satellite data to improve model performance. The satellite data consist of total tropospheric NO2 measured via satellite images from the Ozone Monitoring Instrument on the Aurora satellite, whereas the estimation re…	low	same method applied	low	"... examine the associations of mean O3, PM2.5, and NO2 concentration levels (average of annual levels for the years 2002–2010, to match more limited O3 data availability) with all-cause and cause-specific mortality." And sensitivity with robust results using time-varying exposures			low	low	deaths were from registries linkage "periodic linkage of the cohort to the Social Security Administration Death Master File and follow-up searches of the National Death Index Plus for participants who matched to the Social Security Administration Death Master, cancer registry linkage, questionnaire responses, and responses to other mailings"	low	death coded according to ICD	low	same method applied	low	not reported	not reported	low	"Out of 566,398 participants enrolled in the NIH-AARP cohort and available for analysis, after excluding those who responded via a proxy (n = 15,760), exited the study on the study entry date (n = 49), and those with missing PM2.5 (n = 740), NO2 (n = 1,796), or temperature (n = 858) exposure data, the analytic cohort for this work includes 548,780 participants (96.9% of total cohort)." Hence ~0.3…	low	low	all hypotheses were tested and presented.	low
Lim 2019	NIH-AARP Diet and Health	NO2	CVD	moderate	*Adjusted for sex and location as strata; and age (time-varying), race, BMI, education, smoking, diet (aMED), and marriage at individual-level; and median income and % with high school education at census-tract level. No physical activity. Further assessed residual confouning by E-value "suggesting that the level of unmeasured confounding needed to explain away the effect estimates is likely to b…	low	self-administered mailed questionnaire	low	Cox proportional hazards models	moderate	low	"NIH-AARP Diet and Health Study was initiated when members of the AARP, 50–71 years of age from six U.S. states (California, Florida, Louisiana, New Jersey, North Carolina, and Pennsylvania) and two metropolitan areas (Atlanta, GA and Detroit, MI), responded to a mailed questionnaire in 1995–1996." Retrospective assignment of air pollutants estimates and less than 4% excluded due to varius reasons	low	low	"The annual NO2 estimates at the census tract centroids was derived from a recent model(13) available for years 1990-2012, which applied kriging models combining land use regression methods with satellite data to improve model performance on a 25-km grid. The satellite data consist of total tropospheric NO2 measured via satellite images from the Ozone Monitoring Instrument on the Aurora satellite…	low	same method applied	low	"assigning long-term exposure for the air pollutants as time-varying covariates with 1-year lagged annual average concentration levels from 1994 to 2010"			low	low	deaths were from registries linkage "periodic linkage of the cohort to the Social Security Administration Death Master File and follow-up searches of the National Death Index Plus for participants who matched to the Social Security Administration Death Master, cancer registry linkage, questionnaire responses, and responses to other mailings"	low	death coded according to ICD	low	same method applied	low	not reported	not reported	low	"Among 566,398 participants enrolled in the NIH-AARP cohort and available for analysis, after excluding those who responded via a proxy (N=15,760), exited the study on the study entry date (N=49), and those with missing PM2.5 (N=737) or NO2 (N=1,793) exposure data, the analytic cohort for this work includes 548,845 participants (96.9% of total cohort)." Hence ~0.3%	low	low	all hypotheses were tested and presented.	low
Lim 2019	NIH-AARP Diet and Health	NO2	IHD	moderate	*Adjusted for sex and location as strata; and age (time-varying), race, BMI, education, smoking, diet (aMED), and marriage at individual-level; and median income and % with high school education at census-tract level. No physical activity. Further assessed residual confouning by E-value	low	self-administered mailed questionnaire	low	Cox proportional hazards models	moderate	low	"NIH-AARP Diet and Health Study was initiated when members of the AARP, 50–71 years of age from six U.S. states (California, Florida, Louisiana, New Jersey, North Carolina, and Pennsylvania) and two metropolitan areas (Atlanta, GA and Detroit, MI), responded to a mailed questionnaire in 1995–1996." Retrospective assignment of air pollutants estimates and less than 4% excluded due to varius reasons	low	low	"The annual NO2 estimates at the census tract centroids was derived from a recent model(13) available for years 1990-2012, which applied kriging models combining land use regression methods with satellite data to improve model performance on a 25-km grid. The satellite data consist of total tropospheric NO2 measured via satellite images from the Ozone Monitoring Instrument on the Aurora satellite…	low	same method applied	low	"assigning long-term exposure for the air pollutants as time-varying covariates with 1-year lagged annual average concentration levels from 1994 to 2010"			low	low	deaths were from registries linkage "periodic linkage of the cohort to the Social Security Administration Death Master File and follow-up searches of the National Death Index Plus for participants who matched to the Social Security Administration Death Master, cancer registry linkage, questionnaire responses, and responses to other mailings"	low	death coded according to ICD	low	same method applied	low	not reported	not reported	low	"Among 566,398 participants enrolled in the NIH-AARP cohort and available for analysis, after excluding those who responded via a proxy (N=15,760), exited the study on the study entry date (N=49), and those with missing PM2.5 (N=737) or NO2 (N=1,793) exposure data, the analytic cohort for this work includes 548,845 participants (96.9% of total cohort)." Hence ~0.3%	low	low	all hypotheses were tested and presented.	low
Lim 2019	NIH-AARP Diet and Health	NO2	CBV	moderate	*Adjusted for sex and location as strata; and age (time-varying), race, BMI, education, smoking, diet (aMED), and marriage at individual-level; and median income and % with high school education at census-tract level. No Physical activity. Further assessed residual confouning by E-value	low	self-administered mailed questionnaire	low	Cox proportional hazards models	moderate	low	"NIH-AARP Diet and Health Study was initiated when members of the AARP, 50–71 years of age from six U.S. states (California, Florida, Louisiana, New Jersey, North Carolina, and Pennsylvania) and two metropolitan areas (Atlanta, GA and Detroit, MI), responded to a mailed questionnaire in 1995–1996." Retrospective assignment of air pollutants estimates and less than 4% excluded due to varius reasons	low	low	"The annual NO2 estimates at the census tract centroids was derived from a recent model(13) available for years 1990-2012, which applied kriging models combining land use regression methods with satellite data to improve model performance on a 25-km grid. The satellite data consist of total tropospheric NO2 measured via satellite images from the Ozone Monitoring Instrument on the Aurora satellite…	low	same method applied	low	"assigning long-term exposure for the air pollutants as time-varying covariates with 1-year lagged annual average concentration levels from 1994 to 2010"			low	low	deaths were from registries linkage "periodic linkage of the cohort to the Social Security Administration Death Master File and follow-up searches of the National Death Index Plus for participants who matched to the Social Security Administration Death Master, cancer registry linkage, questionnaire responses, and responses to other mailings"	low	death coded according to ICD	low	same method applied	low	not reported	not reported	low	"Among 566,398 participants enrolled in the NIH-AARP cohort and available for analysis, after excluding those who responded via a proxy (N=15,760), exited the study on the study entry date (N=49), and those with missing PM2.5 (N=737) or NO2 (N=1,793) exposure data, the analytic cohort for this work includes 548,845 participants (96.9% of total cohort)." Hence ~0.3%	low	low	all hypotheses were tested and presented.	low
Lipsett 2011	CTS	NO2	ACM	low	"Models adjusted for age, race, smoking status, total pack-years, body mass index, marital status, alcohol consumption, second-hand smoke exposure at home, dietary fat, dietary fiber, dietary calories, physical activity, menopausal status, hormone therapy use, family history of MI or stroke, blood pressure medication, and aspirin use, and for contextual variables (income, income inequality, educa…	low	questionnaire, so self-reported, but well-validated questionnaire	low	cox model	low	low	"Current public school teacher, women only", higher SES than general population. However, the selection is not influenced by exposure rather than whether sample is representative of the general population.	low	low	"Most California air pollution monitoring stations are assigned spatial scale designations (e.g., neighborhood, regional) defining a radial range for which the monitors are intended to provide representative data. We used this information to include women whose residences were within the representative range of a given pollutant monitor, and exclude those living outside the representative range o…	low	"Most California air pollution monitoring stations are assigned spatial scale designations (e.g., neighborhood, regional) defining a radial range for which the monitors are intended to provide representative data. We used this information to include women whose residences were within the representative range of a given pollutant monitor, and exclude those living outside the representative range o…	low	"We calculated person-days at risk as the number of days between June 1, 1997, for analyses of all pollutants except PM2.5 (or, for analyses involving PM2.5, March 1, 2000) and (1) the date of death (for mortality analyses), (2) the date of hospitalization or death (for MI and stroke incidence analyses), (3) the end of the follow-up period (December 31, 2005), or (4) the date of first relocation …	n/a	not relevant, as exposure was not captured every year.	low	low	"CTS records are linked annually to government mortality and hospitalization files. Mortality data were obtained from the California Department of Public Health, the U.S. Social Security Administration death master file, and the National Death Index. Causes of deaths occurring through 1998 were coded using the International Classification of Diseases, Ninth Revision (ICD-9); deaths from 1999 thro…	low	"CTS records are linked annually to government mortality and hospitalization files. Mortality data were obtained from the California Department of Public Health, the U.S. Social Security Administration death master file, and the National Death Index. Causes of deaths occurring through 1998 were coded using the International Classification of Diseases, Ninth Revision (ICD-9); deaths from 1999 thro…	low	"CTS records are linked annually to government mortality and hospitalization files. Mortality data were obtained from the California Department of Public Health, the U.S. Social Security Administration death master file, and the National Death Index. Causes of deaths occurring through 1998 were coded using the International Classification of Diseases, Ninth Revision (ICD-9); deaths from 1999 thro…	low	not reported	not reported	not reported	not reported	low	low	all hypotheses were tested and presented.	low
Lipsett 2011	CTS	O3 Peak/Warm	ACM	low	"Models adjusted for age, race, smoking status, total pack-years, body mass index, marital status, alcohol consumption, second-hand smoke exposure at home, dietary fat, dietary fiber, dietary calories, physical activity, menopausal status, hormone therapy use, family history of MI or stroke, blood pressure medication, and aspirin use, and for contextual variables (income, income inequality, educa…	low	questionnaire, so self-reported, but well-validated questionnaire	low	cox model	low	low	"Current public school teacher, women only," higher SES than general population. However, the sample selection is not influenced by exposure.	low	low	"Most California air pollution monitoring stations are assigned spatial scale designations (e.g., neighborhood, regional) defining a radial range for which the monitors are intended to provide representative data. We used this information to include women whose residences were within the representative range of a given pollutant monitor, and exclude those living outside the representative range o…	low	"Most California air pollution monitoring stations are assigned spatial scale designations (e.g., neighborhood, regional) defining a radial range for which the monitors are intended to provide representative data. We used this information to include women whose residences were within the representative range of a given pollutant monitor, and exclude those living outside the representative range o…	low	We calculated person-days at risk as the number of days between June 1, 1997, for analyses of all pollutants except PM2.5 (or, for analyses involving PM2.5, March 1, 2000) and (1) the date of death (for mortality analyses), (2) the date of hospitalization or death (for MI and stroke incidence analyses), (3) the end of the follow-up period (December 31, 2005), or (4) the date of first relocation t…	n/a	not relevant, as exposure was not captured every year.	low	low	"CTS records are linked annually to government mortality and hospitalization files. Mortality data were obtained from the California Department of Public Health, the U.S. Social Security Administration death master file, and the National Death Index. Causes of deaths occurring through 1998 were coded using the International Classification of Diseases, Ninth Revision (ICD-9); deaths from 1999 thro…	low	"CTS records are linked annually to government mortality and hospitalization files. Mortality data were obtained from the California Department of Public Health, the U.S. Social Security Administration death master file, and the National Death Index. Causes of deaths occurring through 1998 were coded using the International Classification of Diseases, Ninth Revision (ICD-9); deaths from 1999 thro…	low	"CTS records are linked annually to government mortality and hospitalization files. Mortality data were obtained from the California Department of Public Health, the U.S. Social Security Administration death master file, and the National Death Index. Causes of deaths occurring through 1998 were coded using the International Classification of Diseases, Ninth Revision (ICD-9); deaths from 1999 thro…	low	not reported	not reported	not reported	not reported	low	low	all hypotheses were tested and presented.	low
Lipsett 2011	CTS	O3 Annual	ACM	low	"Models adjusted for age, race, smoking status, total pack-years, body mass index, marital status, alcohol consumption, second-hand smoke exposure at home, dietary fat, dietary fiber, dietary calories, physical activity, menopausal status, hormone therapy use, family history of MI or stroke, blood pressure medication, and aspirin use, and for contextual variables (income, income inequality, educa…	low	questionnaire, so self-reported, but well-validated questionnaire	low	cox model	low	low	"Current public school teacher, women only," higher SES than general population. However, the sample selection is not influenced by exposure.	low	low	"Most California air pollution monitoring stations are assigned spatial scale designations (e.g., neighborhood, regional) defining a radial range for which the monitors are intended to provide representative data. We used this information to include women whose residences were within the representative range of a given pollutant monitor, and exclude those living outside the representative range o…	low	"Most California air pollution monitoring stations are assigned spatial scale designations (e.g., neighborhood, regional) defining a radial range for which the monitors are intended to provide representative data. We used this information to include women whose residences were within the representative range of a given pollutant monitor, and exclude those living outside the representative range o…	low	We calculated person-days at risk as the number of days between June 1, 1997, for analyses of all pollutants except PM2.5 (or, for analyses involving PM2.5, March 1, 2000) and (1) the date of death (for mortality analyses), (2) the date of hospitalization or death (for MI and stroke incidence analyses), (3) the end of the follow-up period (December 31, 2005), or (4) the date of first relocation t…	n/a	not relevant, as exposure was not captured every year.	low	low	"CTS records are linked annually to government mortality and hospitalization files. Mortality data were obtained from the California Department of Public Health, the U.S. Social Security Administration death master file, and the National Death Index. Causes of deaths occurring through 1998 were coded using the International Classification of Diseases, Ninth Revision (ICD-9); deaths from 1999 thro…	low	"CTS records are linked annually to government mortality and hospitalization files. Mortality data were obtained from the California Department of Public Health, the U.S. Social Security Administration death master file, and the National Death Index. Causes of deaths occurring through 1998 were coded using the International Classification of Diseases, Ninth Revision (ICD-9); deaths from 1999 thro…	low	"CTS records are linked annually to government mortality and hospitalization files. Mortality data were obtained from the California Department of Public Health, the U.S. Social Security Administration death master file, and the National Death Index. Causes of deaths occurring through 1998 were coded using the International Classification of Diseases, Ninth Revision (ICD-9); deaths from 1999 thro…	low	not reported	not reported	not reported	not reported	low	low	all hypotheses were tested and presented.	low
Lipsett 2011	CTS	NO2	RESP	low	"Models adjusted for age, race, smoking status, total pack-years, body mass index, marital status, alcohol consumption, second-hand smoke exposure at home, dietary fat, dietary fiber, dietary calories, physical activity, menopausal status, hormone therapy use, family history of MI or stroke, blood pressure medication, and aspirin use, and for contextual variables (income, income inequality, educa…	low	questionnaire, so self-reported, but well-validated questionnaire	low	cox model	low	low	"Current public school teacher, women only", higher SES than general population. However, the selection is not influenced by exposure rather than whether sample is representative of the general population.	low	low	"Most California air pollution monitoring stations are assigned spatial scale designations (e.g., neighborhood, regional) defining a radial range for which the monitors are intended to provide representative data. We used this information to include women whose residences were within the representative range of a given pollutant monitor, and exclude those living outside the representative range o…	low	"Most California air pollution monitoring stations are assigned spatial scale designations (e.g., neighborhood, regional) defining a radial range for which the monitors are intended to provide representative data. We used this information to include women whose residences were within the representative range of a given pollutant monitor, and exclude those living outside the representative range o…	low	"We calculated person-days at risk as the number of days between June 1, 1997, for analyses of all pollutants except PM2.5 (or, for analyses involving PM2.5, March 1, 2000) and (1) the date of death (for mortality analyses), (2) the date of hospitalization or death (for MI and stroke incidence analyses), (3) the end of the follow-up period (December 31, 2005), or (4) the date of first relocation …	n/a	not relevant, as exposure was not captured every year.	low	low	"CTS records are linked annually to government mortality and hospitalization files. Mortality data were obtained from the California Department of Public Health, the U.S. Social Security Administration death master file, and the National Death Index. Causes of deaths occurring through 1998 were coded using the International Classification of Diseases, Ninth Revision (ICD-9); deaths from 1999 thro…	low	"CTS records are linked annually to government mortality and hospitalization files. Mortality data were obtained from the California Department of Public Health, the U.S. Social Security Administration death master file, and the National Death Index. Causes of deaths occurring through 1998 were coded using the International Classification of Diseases, Ninth Revision (ICD-9); deaths from 1999 thro…	low	"CTS records are linked annually to government mortality and hospitalization files. Mortality data were obtained from the California Department of Public Health, the U.S. Social Security Administration death master file, and the National Death Index. Causes of deaths occurring through 1998 were coded using the International Classification of Diseases, Ninth Revision (ICD-9); deaths from 1999 thro…	low	not reported	not reported	not reported	not reported	low	low	all hypotheses were tested and presented.	low
Lipsett 2011	CTS	O3 Peak/Warm	RESP	low	"Models adjusted for age, race, smoking status, total pack-years, body mass index, marital status, alcohol consumption, second-hand smoke exposure at home, dietary fat, dietary fiber, dietary calories, physical activity, menopausal status, hormone therapy use, family history of MI or stroke, blood pressure medication, and aspirin use, and for contextual variables (income, income inequality, educa…	low	questionnaire, so self-reported, but well-validated questionnaire	low	cox model	low	low	"Current public school teacher, women only", higher SES than general population, but selection is not influenced by exposure	low	low	"Most California air pollution monitoring stations are assigned spatial scale designations (e.g., neighborhood, regional) defining a radial range for which the monitors are intended to provide representative data. We used this information to include women whose residences were within the representative range of a given pollutant monitor, and exclude those living outside the representative range o…	low	"Most California air pollution monitoring stations are assigned spatial scale designations (e.g., neighborhood, regional) defining a radial range for which the monitors are intended to provide representative data. We used this information to include women whose residences were within the representative range of a given pollutant monitor, and exclude those living outside the representative range o…	low	"We calculated person-days at risk as the number of days between June 1, 1997, for analyses of all pollutants except PM2.5 (or, for analyses involving PM2.5, March 1, 2000) and (1) the date of death (for mortality analyses), (2) the date of hospitalization or death (for MI and stroke incidence analyses), (3) the end of the follow-up period (December 31, 2005), or (4) the date of first relocation …	n/a	not relevant, as exposure was not captured every year.	low	low	"CTS records are linked annually to government mortality and hospitalization files. Mortality data were obtained from the California Department of Public Health, the U.S. Social Security Administration death master file, and the National Death Index. Causes of deaths occurring through 1998 were coded using the International Classification of Diseases, Ninth Revision (ICD-9); deaths from 1999 thro…	low	"CTS records are linked annually to government mortality and hospitalization files. Mortality data were obtained from the California Department of Public Health, the U.S. Social Security Administration death master file, and the National Death Index. Causes of deaths occurring through 1998 were coded using the International Classification of Diseases, Ninth Revision (ICD-9); deaths from 1999 thro…	low	"CTS records are linked annually to government mortality and hospitalization files. Mortality data were obtained from the California Department of Public Health, the U.S. Social Security Administration death master file, and the National Death Index. Causes of deaths occurring through 1998 were coded using the International Classification of Diseases, Ninth Revision (ICD-9); deaths from 1999 thro…	low	low	not mentioned	low	not mentioned	low	low	all hypotheses were tested and presented.	low
Lipsett 2011	CTS	O3 Annual	RESP	low	"Models adjusted for age, race, smoking status, total pack-years, body mass index, marital status, alcohol consumption, second-hand smoke exposure at home, dietary fat, dietary fiber, dietary calories, physical activity, menopausal status, hormone therapy use, family history of MI or stroke, blood pressure medication, and aspirin use, and for contextual variables (income, income inequality, educa…	low	questionnaire, so self-reported, but well-validated questionnaire	low	cox model	low	low	"Current public school teacher, women only", higher SES than general population, but selection is not influenced by exposure	low	low	"Most California air pollution monitoring stations are assigned spatial scale designations (e.g., neighborhood, regional) defining a radial range for which the monitors are intended to provide representative data. We used this information to include women whose residences were within the representative range of a given pollutant monitor, and exclude those living outside the representative range o…	low	"Most California air pollution monitoring stations are assigned spatial scale designations (e.g., neighborhood, regional) defining a radial range for which the monitors are intended to provide representative data. We used this information to include women whose residences were within the representative range of a given pollutant monitor, and exclude those living outside the representative range o…	low	"We calculated person-days at risk as the number of days between June 1, 1997, for analyses of all pollutants except PM2.5 (or, for analyses involving PM2.5, March 1, 2000) and (1) the date of death (for mortality analyses), (2) the date of hospitalization or death (for MI and stroke incidence analyses), (3) the end of the follow-up period (December 31, 2005), or (4) the date of first relocation …	n/a	not relevant, as exposure was not captured every year.	low	low	"CTS records are linked annually to government mortality and hospitalization files. Mortality data were obtained from the California Department of Public Health, the U.S. Social Security Administration death master file, and the National Death Index. Causes of deaths occurring through 1998 were coded using the International Classification of Diseases, Ninth Revision (ICD-9); deaths from 1999 thro…	low	"CTS records are linked annually to government mortality and hospitalization files. Mortality data were obtained from the California Department of Public Health, the U.S. Social Security Administration death master file, and the National Death Index. Causes of deaths occurring through 1998 were coded using the International Classification of Diseases, Ninth Revision (ICD-9); deaths from 1999 thro…	low	"CTS records are linked annually to government mortality and hospitalization files. Mortality data were obtained from the California Department of Public Health, the U.S. Social Security Administration death master file, and the National Death Index. Causes of deaths occurring through 1998 were coded using the International Classification of Diseases, Ninth Revision (ICD-9); deaths from 1999 thro…	low	low	not mentioned	low	not mentioned	low	low	all hypotheses were tested and presented.	low
Lipsett 2011	CTS	NO2	CVD	low	"Models adjusted for age, race, smoking status, total pack-years, body mass index, marital status, alcohol consumption, second-hand smoke exposure at home, dietary fat, dietary fiber, dietary calories, physical activity, menopausal status, hormone therapy use, family history of MI or stroke, blood pressure medication, and aspirin use, and for contextual variables (income, income inequality, educa…	low	questionnaire, so self-reported, but well-validated questionnaire	low	cox model	low	low	"Current public school teacher, women only", higher SES than general population. However, the selection is not influenced by exposure rather than whether sample is representative of the general population.	low	low	"Most California air pollution monitoring stations are assigned spatial scale designations (e.g., neighborhood, regional) defining a radial range for which the monitors are intended to provide representative data. We used this information to include women whose residences were within the representative range of a given pollutant monitor, and exclude those living outside the representative range o…	low	"Most California air pollution monitoring stations are assigned spatial scale designations (e.g., neighborhood, regional) defining a radial range for which the monitors are intended to provide representative data. We used this information to include women whose residences were within the representative range of a given pollutant monitor, and exclude those living outside the representative range o…	low	"We calculated person-days at risk as the number of days between June 1, 1997, for analyses of all pollutants except PM2.5 (or, for analyses involving PM2.5, March 1, 2000) and (1) the date of death (for mortality analyses), (2) the date of hospitalization or death (for MI and stroke incidence analyses), (3) the end of the follow-up period (December 31, 2005), or (4) the date of first relocation …	n/a	not relevant, as exposure was not captured every year.	low	low	linkage to death registry	low	Deaths were classified according to the International Classification of Diseases (ICD)	low	same method applied	low	not reported	not reported	not reported	not reported	low	low	all hypotheses were tested and presented.	low
Lipsett 2011	CTS	NO2	IHD	low	"Models adjusted for age, race, smoking status, total pack-years, body mass index, marital status, alcohol consumption, second-hand smoke exposure at home, dietary fat, dietary fiber, dietary calories, physical activity, menopausal status, hormone therapy use, family history of MI or stroke, blood pressure medication, and aspirin use, and for contextual variables (income, income inequality, educa…	low	questionnaire, so self-reported, but well-validated questionnaire	low	cox model	low	low	"Current public school teacher, women only", higher SES than general population. However, the selection is not influenced by exposure rather than whether sample is representative of the general population.	low	low	"Most California air pollution monitoring stations are assigned spatial scale designations (e.g., neighborhood, regional) defining a radial range for which the monitors are intended to provide representative data. We used this information to include women whose residences were within the representative range of a given pollutant monitor, and exclude those living outside the representative range o…	low	"Most California air pollution monitoring stations are assigned spatial scale designations (e.g., neighborhood, regional) defining a radial range for which the monitors are intended to provide representative data. We used this information to include women whose residences were within the representative range of a given pollutant monitor, and exclude those living outside the representative range o…	low	"We calculated person-days at risk as the number of days between June 1, 1997, for analyses of all pollutants except PM2.5 (or, for analyses involving PM2.5, March 1, 2000) and (1) the date of death (for mortality analyses), (2) the date of hospitalization or death (for MI and stroke incidence analyses), (3) the end of the follow-up period (December 31, 2005), or (4) the date of first relocation …	n/a	not relevant, as exposure was not captured every year.	low	low	linkage to death registry	low	Deaths were classified according to the International Classification of Diseases (ICD)	low	same method applied	low	not reported	not reported	not reported	not reported	low	low	all hypotheses were tested and presented.	low
Lipsett 2011	CTS	NO2	CBV	low	"Models adjusted for age, race, smoking status, total pack-years, body mass index, marital status, alcohol consumption, second-hand smoke exposure at home, dietary fat, dietary fiber, dietary calories, physical activity, menopausal status, hormone therapy use, family history of MI or stroke, blood pressure medication, and aspirin use, and for contextual variables (income, income inequality, educa…	low	questionnaire, so self-reported, but well-validated questionnaire	low	cox model	low	low	"Current public school teacher, women only", higher SES than general population. However, the selection is not influenced by exposure rather than whether sample is representative of the general population.	low	low	"Most California air pollution monitoring stations are assigned spatial scale designations (e.g., neighborhood, regional) defining a radial range for which the monitors are intended to provide representative data. We used this information to include women whose residences were within the representative range of a given pollutant monitor, and exclude those living outside the representative range o…	low	"Most California air pollution monitoring stations are assigned spatial scale designations (e.g., neighborhood, regional) defining a radial range for which the monitors are intended to provide representative data. We used this information to include women whose residences were within the representative range of a given pollutant monitor, and exclude those living outside the representative range o…	low	"We calculated person-days at risk as the number of days between June 1, 1997, for analyses of all pollutants except PM2.5 (or, for analyses involving PM2.5, March 1, 2000) and (1) the date of death (for mortality analyses), (2) the date of hospitalization or death (for MI and stroke incidence analyses), (3) the end of the follow-up period (December 31, 2005), or (4) the date of first relocation …	n/a	not relevant, as exposure was not captured every year.	low	low	linkage to death registry	low	Deaths were classified according to the International Classification of Diseases (ICD)	low	same method applied	low	not reported	not reported	not reported	not reported	low	low	all hypotheses were tested and presented.	low
Lipsett 2011	CTS	NO2	LC	low	"Models adjusted for age, race, smoking status, total pack-years, body mass index, marital status, alcohol consumption, second-hand smoke exposure at home, dietary fat, dietary fiber, dietary calories, physical activity, menopausal status, hormone therapy use, family history of MI or stroke, blood pressure medication, and aspirin use, and for contextual variables (income, income inequality, educa…	low	questionnaire, so self-reported, but well-validated questionnaire	low	cox model	low	low	"Current public school teacher, women only", higher SES than general population. However, the selection is not influenced by exposure rather than whether sample is representative of the general population.	low	low	"Most California air pollution monitoring stations are assigned spatial scale designations (e.g., neighborhood, regional) defining a radial range for which the monitors are intended to provide representative data. We used this information to include women whose residences were within the representative range of a given pollutant monitor, and exclude those living outside the representative range o…	low	"Most California air pollution monitoring stations are assigned spatial scale designations (e.g., neighborhood, regional) defining a radial range for which the monitors are intended to provide representative data. We used this information to include women whose residences were within the representative range of a given pollutant monitor, and exclude those living outside the representative range o…	low	"We calculated person-days at risk as the number of days between June 1, 1997, for analyses of all pollutants except PM2.5 (or, for analyses involving PM2.5, March 1, 2000) and (1) the date of death (for mortality analyses), (2) the date of hospitalization or death (for MI and stroke incidence analyses), (3) the end of the follow-up period (December 31, 2005), or (4) the date of first relocation …	n/a	not relevant, as exposure was not captured every year.	low	low	linkage to death registry	low	Deaths were classified according to the International Classification of Diseases (ICD)	low	same method applied	low	not reported	not reported	not reported	not reported	low	low	all hypotheses were tested and presented.	low
Liu 2022	ELAPSE pooled	NO2	ALRI	moderate	adjusted for age (time axis), sex (strata), subcohort (strata), and calendar year of baseline; for smoking (status, duration, intensity, and intensity2), body mass index (category), marital status, and employment status; area-level mean year income. No activity	low	Questionnaires	low	Cox proportional hazards model	moderate	low	Retrospective assignment of pollution concentrations to existing cohorts	low	low	Hybrid West European-wide LUR models incorporating GIS, satellite, measurements and dispersion estimates	low	same method applied	low	2010 surface used, but back-extrapolated at baseline year and time-varying analysis results almost identical	low		low	low	linkage to mortality registries	low	Deaths were classified according to the International Classification of Diseases (ICD)	low	same method applied	low	low	Missing frequency not reported. Since the outcome was measured by linkage to mortality registries, missing data are likely to be infrequent. Also, the missing data are unlikely to bias effect estimates.	low	Missing frequency not reported. Since the exposure was estimated by linkage to residential addresses, missing data are likely to be infrequent. Also, the missing data are unlikely to bias effect estimates.	low	low	reported hypothesis and present all results	low
Liu 2022	ELAPSE pooled	O3 Peak/Warm	ALRI	moderate	adjusted for age (time axis), sex (strata), subcohort (strata), and calendar year of baseline; for smoking (status, duration, intensity, and intensity2), body mass index (category), marital status, and employment status; area-level mean year income. No activity	low	Questionnaires	low	Cox proportional hazards model	moderate	low	Retrospective assignment of pollution concentrations to existing cohorts	low	low	Hybrid West European-wide LUR models incorporating GIS, satellite, measurements and dispersion estimates	low	same method applied	low	2010 surface used, but back-extrapolated at baseline year and time-varying analysis results almost identical	low		low	low	linkage to mortality registries	low	Deaths were classified according to the International Classification of Diseases (ICD)	low	same method applied	low	low	Missing frequency not reported. Since the outcome was measured by linkage to mortality registries, missing data are likely to be infrequent. Also, the missing data are unlikely to bias effect estimates.	low	Missing frequency not reported. Since the exposure was estimated by linkage to residential addresses, missing data are likely to be infrequent. Also, the missing data are unlikely to bias effect estimates.	low	low	reported hypothesis and present all results	low
Naess 2007	Oslo Cohort	NO2	COPD	moderate	Age, sex (stratified analysis), education. No smoking but bias assessed	low	Census and education registries. "Education was defined as the highest level of education obtained in 1990 derived from the education register of Statistics Norway. Occupational class was recorded in the 1980 census and was dichotomized into manual or nonmanual. "	low	Cox proportinal hazards model	moderate	low	"Cohort of all inhabitants in the age groups 51–70 and 71–90 years who lived in the municipality of Oslo in 1992 was chosen as the study population"	low	low	Dispersion model. "AirQUIS air dispersion model system (NILU, Oslo, Norway (www.nilu.no/airquis)) in 470 neighborhoods in the city of Oslo for 1992–1995 (10–12). Concentrations were calculated hourly by using hourly emissions and meteorologic data for the period."	low	Dispersion model	n/a	Not clear	n/a	not relevant, as exposure was not captured every year.	low	low	Retrospective assignment	low	Death registry	low	Death registry	low	low	"All death certificates are registered with Statistics Norway, with no missing cases."	low	Modelled concentrations using concentrations and meteorology	low	low	all hypotheses were tested and presented.	low
Naess 2007	Oslo Cohort	NO2	CVD	high	Age, sex (stratified analysis), education. No BMI and not discussed	low	Census and education registries. "Education was defined as the highest level of education obtained in 1990 derived from the education register of Statistics Norway. Occupational class was recorded in the 1980 census and was dichotomized into manual or nonmanual. "	low	Cox proportinal hazards model	high	low	"Cohort of all inhabitants in the age groups 51–70 and 71–90 years who lived in the municipality of Oslo in 1992 was chosen as the study population"	low	low	Dispersion model. "AirQUIS air dispersion model system (NILU, Oslo, Norway (www.nilu.no/airquis)) in 470 neighborhoods in the city of Oslo for 1992–1995 (10–12). Concentrations were calculated hourly by using hourly emissions and meteorologic data for the period."	low	Dispersion model	n/a	Not clear	n/a	not relevant, as exposure was not captured every year.	low	low	Retrospective assignment	low	Death registry	low	Death registry	low	low	"All death certificates are registered with Statistics Norway, with no missing cases."	low	Modelled concentrations using concentrations and meteorology	low	low	all hypotheses were tested and presented.	low
Naess 2007	Oslo Cohort	NO2	LC	moderate	Age, sex (stratified analysis), education. No smoking but bias assessed	low	Census and education registries. "Education was defined as the highest level of education obtained in 1990 derived from the education register of Statistics Norway. Occupational class was recorded in the 1980 census and was dichotomized into manual or nonmanual. "	low	Cox proportinal hazards model	moderate	low	"Cohort of all inhabitants in the age groups 51–70 and 71–90 years who lived in the municipality of Oslo in 1992 was chosen as the study population"	low	low	Dispersion model. "AirQUIS air dispersion model system (NILU, Oslo, Norway (www.nilu.no/airquis)) in 470 neighborhoods in the city of Oslo for 1992–1995 (10–12). Concentrations were calculated hourly by using hourly emissions and meteorologic data for the period."	low	Dispersion model	n/a	Not clear	n/a	not relevant, as exposure was not captured every year.	low	low	Retrospective assignment	low	Death registry	low	Death registry	low	low	"All death certificates are registered with Statistics Norway, with no missing cases."	low	Modelled concentrations using concentrations and meteorology	low	low	all hypotheses were tested and presented.	low
Nieuwenhuijsen 2018	SIDIAP Barcelona	NO2	ACM	high	age as the time scale and adjusted for sex and smoking at an individual level and MEDEA (SES) at the census tract level and "But the use of SES on census level may have led to some residual confounding and therefore not fully adjusting for SES". No BMI,diet, activity and no discussion	low	administrative records	low	Cox proportional hazards model	high	low	"Most people in Spain use the public health care system. SIDIAP is a primary care computerized medical record of a representative sample of 5.8 million people (80% of the population) in Catalonia (Spain" and Retrospective assignment of pollution concentrations to existing cohorts	low	low	"Our spatial assessment of exposure to air pollution was based on land use regression (LUR) models developed in the ESCAPE framework for Catalonia [25–27]"	low	same method applied	low	time-varying exposure used in the analysis			low	low	linkage to mortality registries	low	Deaths were classified according to the International Classification of Diseases (ICD)	low	same method applied	low	low	Missing frequency not reported. Since the outcome was measured by linkage to mortality registries, missing data are likely to be infrequent. Also, the missing data are unlikely to bias effect estimates.	low	"We ensured at least 5 observations predicted within each census areas. Air pollution was then averaged by census area. We assigned pollutant concentrations for each participant at the census tract level where they lived" Missing frequency not reported. Since the exposure was estimated by linkage to census track, missing data are likely and if are not expected to bias estimates.	low	low	reported hypothesis and present all results	low
Pappin 2019	CanCHEC	NO2	ACM	moderate	stratified by 5-y age groups by age at baseline,sex,and immigrant status and included the geographic based covariates:four Canadian Marginalization Index dimensions, urban form,CMA/CA size and airshed,and the subject-based variates:marital status,education,income quintile,Indigenous status,visible minority status,employment status, and occupational class. Discuss previous finding on stable estima…	low	administrative records	low	Cox proportional hazards model	moderate	low	"We created three new,separate analytical cohorts from the 1991, 1996,and2001 CanCHECs. Briefly,the CanCHECs are population-based, administrative data cohorts that link eligible census respondents (i.e.,non institutional respondents to th emandatory Statistics Canada long-form censu squestionnaire that is distributed to 20% of all Canadian households...The linkage rate to tax records near the tim…	low	low	"Modeled O3 surfaces at 21-km spatial resolution were developed by Environment and Climate Change Canada (ECCC) for 2002–2015 using chemical transport modeling informed by surface observations (Robichaud and Ménard 2014; Robichaud et al. 2016). Estimates of ambient NO2 were based on a national land use regression model (LUR) developed for 2006 (Hystad et al. 2011) with a spatial resolution of 100…	low	same method applied	low	"We temporally adjusted the O3 and NO2 models to obtain exposure estimates over our study period (i.e.,1988–2015). Our adjustment was based on observed trends in ground monitoring data forNO2 and O3 from the NAPS in Canada"			low	low	Retrospective assignment of exposure to cohort members	low	Mortality determined from Canadian Mortality Database	low	Mortality determined from Canadian Mortality Database	low	low	"About 99.8% of all deaths that occurred in Canada between 1991 and 2016 were linked…"	low	<10% " could not be linked to air pollution values (17,814,400)" personyears out of initial 187,756,900 person-years (Figure S1)	low	low	all hypotheses were tested and presented.	low
Pappin 2019	CanCHEC	O3 Peak/Warm	ACM	moderate	stratified by 5-y age groups by age at baseline,sex,and immigrant status and included the geographic based covariates:four Canadian Marginalization Index dimensions, urban form,CMA/CA size and airshed,and the subject-based variates:marital status,education,income quintile,Indigenous status,visible minority status,employment status, and occupational class. Discuss previous finding on stable estima…	low	administrative records	low	Cox proportional hazards model	moderate	low	"We created three new,separate analytical cohorts from the 1991, 1996,and2001 CanCHECs. Briefly,the CanCHECs are population-based, administrative data cohorts that link eligible census respondents (i.e.,non institutional respondents to th emandatory Statistics Canada long-form censu squestionnaire that is distributed to 20% of all Canadian households...The linkage rate to tax records near the tim…	low	low	"Modeled O3 surfaces at 21-km spatial resolution were developed by Environment and Climate Change Canada (ECCC) for 2002–2015 using chemical transport modeling informed by surface observations (Robichaud and Ménard 2014; Robichaud et al. 2016). Estimates of ambient NO2 were based on a national land use regression model (LUR) developed for 2006 (Hystad et al. 2011) with a spatial resolution of 100…	low	same method applied	low	"We temporally adjusted the O3 and NO2 models to obtain exposure estimates over our study period (i.e.,1988–2015). Our adjustment was based on observed trends in ground monitoring data forNO2 and O3 from the NAPS in Canada"			low	low	Retrospective assignment of exposure to cohort members	low	Mortality determined from Canadian Mortality Database	low	Mortality determined from Canadian Mortality Database	low	low	"About 99.8% of all deaths that occurred in Canada between 1991 and 2016 were linked…"	low	<10% " could not be linked to air pollution values (17,814,400)" personyears out of initial 187,756,900 person-years (Figure S1)	low	low	all hypotheses were tested and presented.	low
Shi 2022	Medicare	NO2	ACM	moderate	" ZIP & county-scale covariate including health care capacity variables,..,residential greenness,temperature and relative humidity, population density, education, median household income, %owner-occupied housing units, and % black population,smoking rate, BMI and geographical region" No diet, activity	low	administrative records	low	Cox proportional hazards model	moderate	low	"Health data were obtained from the Centers for Medicare and Medicaid Services (CMS), including all Medicare beneficiaries, aged 65 years or older, in the contiguous U.S. from 2001 to 2017."	low	low	"Using a high-resolution spatiotemporal ensemble model, we fit a generalized additive model integrating three separate machine learning models, including neural networks, random forest, and gradient boosting, and allowing for spatially varying weights for the three different models. The ensemble-based model was calibrated using satellite-retrieved data, chemical transport model simulations, land-…	low	same method applied	low	"... PM2.5, NO2 , and warm-season O3 concentrations in the preceding calendar year.."			low	low	Retrospective assignment of exposure to cohort members	low	Mortality determined from registries	low	Mortality determined from registries	low	low	Missing frequency not reported. Since the outcome was measured by linkage to mortality registries, missing data are likely to be infrequent. Also, the missing data are unlikely to bias effect estimates.	low	Missing frequency not reported. Since the exposure was estimated by linkage to residential addresses, missing data are likely to be infrequent. Also, the missing data are unlikely to bias effect estimates.	low	low	all hypotheses were tested and presented.	low
Shi 2022	Medicare	O3 Peak/Warm	ACM	moderate	" ZIP & county-scale covariate including health care capacity variables,..,residential greenness,temperature and relative humidity, population density, education, median household income, %owner-occupied housing units, and % black population,smoking rate, BMI and geographical region" No diet, activity	low	administrative records	low	Cox proportional hazards model	moderate	low	"Health data were obtained from the Centers for Medicare and Medicaid Services (CMS), including all Medicare beneficiaries, aged 65 years or older, in the contiguous U.S. from 2001 to 2017."	low	low	"Using a high-resolution spatiotemporal ensemble model, we fit a generalized additive model integrating three separate machine learning models, including neural networks, random forest, and gradient boosting, and allowing for spatially varying weights for the three different models. The ensemble-based model was calibrated using satellite-retrieved data, chemical transport model simulations, land-…	low	same method applied	low	"... PM2.5, NO2 , and warm-season O3 concentrations in the preceding calendar year.."			low	low	Retrospective assignment of exposure to cohort members	low	Mortality determined from registries	low	Mortality determined from registries	low	low	Missing frequency not reported. Since the outcome was measured by linkage to mortality registries, missing data are likely to be infrequent. Also, the missing data are unlikely to bias effect estimates.	low	Missing frequency not reported. Since the exposure was estimated by linkage to residential addresses, missing data are likely to be infrequent. Also, the missing data are unlikely to bias effect estimates.	low	low	all hypotheses were tested and presented.	low
Sommar 2021	Umea-VIP	NO2	ACM	moderate	Age, sex, calendar year, smoking status , fruit and vegetable intake, BMI and BMI2, alcohol consumption, physical activity, marital status, education level , occupation status and area level confounder incl income, unemployed, and education. No additional as ethnicity	low	"The interview questions provide information about risk factors such as social situation, education, diet and physical activity."	low	Cox proportional hazards model	moderate	moderate	"The Västerbotten intervention program (VIP), including Umeå municipality, is a program where the population in the County is invited to a health examination the year they turn 40, 50 and 60 (and during some years also 30) years old [25]. The screening was initiated to identify individuals at high risk of cardiovascular disease and diabetes through interview questions and clinical measurements. T…	moderate	low	"The exposure assessment is based on a multiscale modelling system, whereby both the long-range transported air pollution, the contribution from local sources and the variations in meteorology are included. The system is based on a coupling between two models (DEHM and UBM)."	low	same method applied	low	previous year exposure selected			low	low	"Cause-specific mortality was determined by linkage of national personal identification numbers to the death registries of the Swedish National Board of Health and Welfare" and Retrospective assignment of exposure to cohort members	low	Mortality determined from registries	low	Mortality determined from registries	low	low	Missing frequency not reported. Since the outcome was measured by linkage to mortality registries, missing data are likely to be infrequent. Also, the missing data are unlikely to bias effect estimates.	low	Missing frequency not reported. Since the exposure was estimated by linkage to residential addresses, missing data are likely to be infrequent. Also, the missing data are unlikely to bias effect estimates.	low	low	all hypotheses were tested and presented.	low
Sommar 2021	Umea-VIP	O3 Annual	ACM	moderate	Age, sex, calendar year, smoking status , fruit and vegetable intake, BMI and BMI2, alcohol consumption, physical activity, marital status, education level , occupation status and area level confounder incl income, unemployed, and education. No additional as ethnicity	low	"The interview questions provide information about risk factors such as social situation, education, diet and physical activity."	low	Cox proportional hazards model	moderate	moderate	"The Västerbotten intervention program (VIP), including Umeå municipality, is a program where the population in the County is invited to a health examination the year they turn 40, 50 and 60 (and during some years also 30) years old [25]. The screening was initiated to identify individuals at high risk of cardiovascular disease and diabetes through interview questions and clinical measurements. T…	moderate	low	"The exposure assessment is based on a multiscale modelling system, whereby both the long-range transported air pollution, the contribution from local sources and the variations in meteorology are included. The system is based on a coupling between two models (DEHM and UBM)."	low	same method applied	low	previous year exposure selected			low	low	"Cause-specific mortality was determined by linkage of national personal identification numbers to the death registries of the Swedish National Board of Health and Welfare" and Retrospective assignment of exposure to cohort members	low	Mortality determined from registries	low	Mortality determined from registries	low	low	Missing frequency not reported. Since the outcome was measured by linkage to mortality registries, missing data are likely to be infrequent. Also, the missing data are unlikely to bias effect estimates.	low	Missing frequency not reported. Since the exposure was estimated by linkage to residential addresses, missing data are likely to be infrequent. Also, the missing data are unlikely to bias effect estimates.	low	low	all hypotheses were tested and presented.	low
Sommar 2021	Umea-VIP	NO2	CVD	moderate	Age, sex, calendar year, smoking status , fruit and vegetable intake, BMI and BMI2, alcohol consumption, physical activity, marital status, education level , occupation status and area level confounder incl income, unemployed, and education. No additional as ethnicity	low	"The interview questions provide information about risk factors such as social situation, education, diet and physical activity."	low	Cox proportional hazards model	moderate	moderate	"The Västerbotten intervention program (VIP), including Umeå municipality, is a program where the population in the County is invited to a health examination the year they turn 40, 50 and 60 (and during some years also 30) years old [25]. The screening was initiated to identify individuals at high risk of cardiovascular disease and diabetes through interview questions and clinical measurements. T…	moderate	low	"The exposure assessment is based on a multiscale modelling system, whereby both the long-range transported air pollution, the contribution from local sources and the variations in meteorology are included. The system is based on a coupling between two models (DEHM and UBM)."	low	same method applied	low	previous year exposure selected			low	low	"Cause-specific mortality was determined by linkage of national personal identification numbers to the death registries of the Swedish National Board of Health and Welfare" and Retrospective assignment of exposure to cohort members	low	Mortality determined from registries	low	Mortality determined from registries	low	low	Missing frequency not reported. Since the outcome was measured by linkage to mortality registries, missing data are likely to be infrequent. Also, the missing data are unlikely to bias effect estimates.	low	Missing frequency not reported. Since the exposure was estimated by linkage to residential addresses, missing data are likely to be infrequent. Also, the missing data are unlikely to bias effect estimates.	low	low	all hypotheses were tested and presented.	low
Sommar 2021	Umea-VIP	NO2	RESP	moderate	Age, sex, calendar year, smoking status , fruit and vegetable intake, BMI and BMI2, alcohol consumption, physical activity, marital status, education level , occupation status and area level confounder incl income, unemployed, and education. No additional as ethnicity	low	"The interview questions provide information about risk factors such as social situation, education, diet and physical activity."	low	Cox proportional hazards model	moderate	moderate	"The Västerbotten intervention program (VIP), including Umeå municipality, is a program where the population in the County is invited to a health examination the year they turn 40, 50 and 60 (and during some years also 30) years old [25]. The screening was initiated to identify individuals at high risk of cardiovascular disease and diabetes through interview questions and clinical measurements. T…	moderate	low	"The exposure assessment is based on a multiscale modelling system, whereby both the long-range transported air pollution, the contribution from local sources and the variations in meteorology are included. The system is based on a coupling between two models (DEHM and UBM)."	low	same method applied	low	previous year exposure selected			low	low	"Cause-specific mortality was determined by linkage of national personal identification numbers to the death registries of the Swedish National Board of Health and Welfare" and Retrospective assignment of exposure to cohort members	low	Mortality determined from registries	low	Mortality determined from registries	low	low	Missing frequency not reported. Since the outcome was measured by linkage to mortality registries, missing data are likely to be infrequent. Also, the missing data are unlikely to bias effect estimates.	low	Missing frequency not reported. Since the exposure was estimated by linkage to residential addresses, missing data are likely to be infrequent. Also, the missing data are unlikely to bias effect estimates.	low	low	all hypotheses were tested and presented.	low
Sommar 2021	Umea-VIP	O3 Annual	RESP	moderate	Age, sex, calendar year, smoking status , fruit and vegetable intake, BMI and BMI2, alcohol consumption, physical activity, marital status, education level , occupation status and area level confounder incl income, unemployed, and education. No additional as ethnicity	low	"The interview questions provide information about risk factors such as social situation, education, diet and physical activity."	low	Cox proportional hazards model	moderate	moderate	"The Västerbotten intervention program (VIP), including Umeå municipality, is a program where the population in the County is invited to a health examination the year they turn 40, 50 and 60 (and during some years also 30) years old [25]. The screening was initiated to identify individuals at high risk of cardiovascular disease and diabetes through interview questions and clinical measurements. T…	moderate	low	"The exposure assessment is based on a multiscale modelling system, whereby both the long-range transported air pollution, the contribution from local sources and the variations in meteorology are included. The system is based on a coupling between two models (DEHM and UBM)."	low	same method applied	low	previous year exposure selected			low	low	"Cause-specific mortality was determined by linkage of national personal identification numbers to the death registries of the Swedish National Board of Health and Welfare" and Retrospective assignment of exposure to cohort members	low	Mortality determined from registries	low	Mortality determined from registries	low	low	Missing frequency not reported. Since the outcome was measured by linkage to mortality registries, missing data are likely to be infrequent. Also, the missing data are unlikely to bias effect estimates.	low	Missing frequency not reported. Since the exposure was estimated by linkage to residential addresses, missing data are likely to be infrequent. Also, the missing data are unlikely to bias effect estimates.	low	low	all hypotheses were tested and presented.	low
Stafoggia 2022	ELAPSE administrative	NO2	ACM	moderate	age,sex and education/marital/occupation and various SES area level. Stability of effects from indirect adj for BMI and smoking. No diet, activity	low	Administrative records and census data	low	Cox proportional hazards model	moderate	low	".. six population-based nationwide cohorts in Belgium, Denmark, England, the Netherlands, Norway, and Switzerland, and from one citywide cohort in Rome, Italy…..cohorts were enrolled between 2000 and 2011 based on data from population or census regisitries...30years or older were enrolled.."	low	low	Hybrid West European-wide LUR models incorporating GIS, satellite, measurements and dispersion estimates	low	same method applied	low	2010 surface used, but back-extrapolated at baseline year and time-varying analysis results almost identical	low		low	low	linkage to mortality registries	low	Deaths were classified according to the International Classification of Diseases (ICD)	low	same method applied	low	low	Missing frequency not reported. Since the outcome was measured by linkage to mortality registries, missing data are likely to be infrequent. Also, the missing data are unlikely to bias effect estimates.	low	Missing frequency not reported. Since the exposure was estimated by linkage to residential addresses, missing data are likely to be infrequent. Also, the missing data are unlikely to bias effect estimates.	low	low	reported hypothesis and present all results	low
Stafoggia 2022	ELAPSE administrative	O3 Peak/Warm	ACM	moderate	age,sex and education/marital/occupation and various SES area level. Stability of effects from indirect adj for BMI and smoking. No diet, activity	low	Administrative records and census data	low	Cox proportional hazards model	moderate	low	".. six population-based nationwide cohorts in Belgium, Denmark, England, the Netherlands, Norway, and Switzerland, and from one citywide cohort in Rome, Italy…..cohorts were enrolled between 2000 and 2011 based on data from population or census regisitries...30years or older were enrolled.."	low	low	Hybrid West European-wide LUR models incorporating GIS, satellite, measurements and dispersion estimates	low	same method applied	low	2010 surface used, but back-extrapolated at baseline year and time-varying analysis results almost identical	low		low	low	linkage to mortality registries	low	Deaths were classified according to the International Classification of Diseases (ICD)	low	same method applied	low	low	Missing frequency not reported. Since the outcome was measured by linkage to mortality registries, missing data are likely to be infrequent. Also, the missing data are unlikely to bias effect estimates.	low	Missing frequency not reported. Since the exposure was estimated by linkage to residential addresses, missing data are likely to be infrequent. Also, the missing data are unlikely to bias effect estimates.	low	low	reported hypothesis and present all results	low
Stafoggia 2022	ELAPSE administrative	NO2	CVD	moderate	age,sex and education/marital/occupation and various SES area level. Stability of effects from indirect adj for BMI and smoking. No diet, activity	low	Administrative records and census data	low	Cox proportional hazards model	moderate	low	".. six population-based nationwide cohorts in Belgium, Denmark, England, the Netherlands, Norway, and Switzerland, and from one citywide cohort in Rome, Italy…..cohorts were enrolled between 2000 and 2011 based on data from population or census regisitries...30years or older were enrolled.."	low	low	Hybrid West European-wide LUR models incorporating GIS, satellite, measurements and dispersion estimates	low	same method applied	low	2010 surface used, but back-extrapolated at baseline year and time-varying analysis results almost identical	low		low	low	linkage to mortality registries	low	Deaths were classified according to the International Classification of Diseases (ICD)	low	same method applied	low	low	Missing frequency not reported. Since the outcome was measured by linkage to mortality registries, missing data are likely to be infrequent. Also, the missing data are unlikely to bias effect estimates.	low	Missing frequency not reported. Since the exposure was estimated by linkage to residential addresses, missing data are likely to be infrequent. Also, the missing data are unlikely to bias effect estimates.	low	low	reported hypothesis and present all results	low
Stafoggia 2022	ELAPSE administrative	NO2	RESP	moderate	age,sex and education/marital/occupation and various SES area level. Stability of effects from indirect adj for BMI and smoking. No diet, activity	low	Administrative records and census data	low	Cox proportional hazards model	moderate	low	".. six population-based nationwide cohorts in Belgium, Denmark, England, the Netherlands, Norway, and Switzerland, and from one citywide cohort in Rome, Italy…..cohorts were enrolled between 2000 and 2011 based on data from population or census regisitries...30years or older were enrolled.."	low	low	Hybrid West European-wide LUR models incorporating GIS, satellite, measurements and dispersion estimates	low	same method applied	low	2010 surface used, but back-extrapolated at baseline year and time-varying analysis results almost identical	low		low	low	linkage to mortality registries	low	Deaths were classified according to the International Classification of Diseases (ICD)	low	same method applied	low	low	Missing frequency not reported. Since the outcome was measured by linkage to mortality registries, missing data are likely to be infrequent. Also, the missing data are unlikely to bias effect estimates.	low	Missing frequency not reported. Since the exposure was estimated by linkage to residential addresses, missing data are likely to be infrequent. Also, the missing data are unlikely to bias effect estimates.	low	low	reported hypothesis and present all results	low
Stafoggia 2022	ELAPSE administrative	O3 Peak/Warm	RESP	moderate	age,sex and education/marital/occupation and various SES area level. Stability of effects from indirect adj for BMI and smoking. No diet, activity	low	Administrative records and census data	low	Cox proportional hazards model	moderate	low	".. six population-based nationwide cohorts in Belgium, Denmark, England, the Netherlands, Norway, and Switzerland, and from one citywide cohort in Rome, Italy…..cohorts were enrolled between 2000 and 2011 based on data from population or census regisitries...30years or older were enrolled.."	low	low	Hybrid West European-wide LUR models incorporating GIS, satellite, measurements and dispersion estimates	low	same method applied	low	2010 surface used, but back-extrapolated at baseline year and time-varying analysis results almost identical	low		low	low	linkage to mortality registries	low	Deaths were classified according to the International Classification of Diseases (ICD)	low	same method applied	low	low	Missing frequency not reported. Since the outcome was measured by linkage to mortality registries, missing data are likely to be infrequent. Also, the missing data are unlikely to bias effect estimates.	low	Missing frequency not reported. Since the exposure was estimated by linkage to residential addresses, missing data are likely to be infrequent. Also, the missing data are unlikely to bias effect estimates.	low	low	reported hypothesis and present all results	low
Stafoggia 2022	ELAPSE administrative	NO2	LC	moderate	age,sex and education/marital/occupation and various SES area level. Stability of effects from indirect adj for BMI and smoking. No diet, activity	low	Administrative records and census data	low	Cox proportional hazards model	moderate	low	".. six population-based nationwide cohorts in Belgium, Denmark, England, the Netherlands, Norway, and Switzerland, and from one citywide cohort in Rome, Italy…..cohorts were enrolled between 2000 and 2011 based on data from population or census regisitries...30years or older were enrolled.."	low	low	Hybrid West European-wide LUR models incorporating GIS, satellite, measurements and dispersion estimates	low	same method applied	low	2010 surface used, but back-extrapolated at baseline year and time-varying analysis results almost identical	low		low	low	linkage to mortality registries	low	Deaths were classified according to the International Classification of Diseases (ICD)	low	same method applied	low	low	Missing frequency not reported. Since the outcome was measured by linkage to mortality registries, missing data are likely to be infrequent. Also, the missing data are unlikely to bias effect estimates.	low	Missing frequency not reported. Since the exposure was estimated by linkage to residential addresses, missing data are likely to be infrequent. Also, the missing data are unlikely to bias effect estimates.	low	low	reported hypothesis and present all results	low
Strak 2021	ELAPSE pooled	NO2	ACM	moderate	Main model adjusted for cohort or subcohort, age, sex, year of baseline visit, smoking status (current, former, never), smoking duration (years), smoking intensity (cigarettes/day, both linear and quadratic terms), body mass index ( <18.5, 18.5-24.9, 25-29.9, >30), marital status (single, married or cohabiting, divorced or separated, widowed), employment status (yes or no), and 2001 small area le…	low	Questionnaires	low	Cox proportional hazards model	moderate	low	Retrospective assignment of pollution concentrations to existing cohorts	low	low	Hybrid West European-wide LUR models incorporating GIS, satellite, measurements and dispersion estimates	low	same method applied	low	2010 surface used, but back-extrapolated at baseline year and time-varying analysis results almost identical	low		low	low	linkage to mortality registries	low	Deaths were classified according to the International Classification of Diseases (ICD)	low	same method applied	low	low	Missing frequency not reported. Since the outcome was measured by linkage to mortality registries, missing data are likely to be infrequent. Also, the missing data are unlikely to bias effect estimates.	low	Missing frequency not reported. Since the exposure was estimated by linkage to residential addresses, missing data are likely to be infrequent. Also, the missing data are unlikely to bias effect estimates.	low	low	reported hypothesis and present all results	low
Strak 2022	ELAPSE pooled	O3 Peak/Warm	ACM	moderate	Main model adjusted for cohort or subcohort, age, sex, year of baseline visit, smoking status (current, former, never), smoking duration (years), smoking intensity (cigarettes/day, both linear and quadratic terms), body mass index ( <18.5, 18.5-24.9, 25-29.9, >30), marital status (single, married or cohabiting, divorced or separated, widowed), employment status (yes or no), and 2001 small area le…	low	Questionnaires	low	Cox proportional hazards model	moderate	low	Retrospective assignment of pollution concentrations to existing cohorts	low	low	Hybrid West European-wide LUR models incorporating GIS, satellite, measurements and dispersion estimates	low	same method applied	low	2010 surface used, but back-extrapolated at baseline year and time-varying analysis results almost identical	low		low	low	linkage to mortality registries	low	Deaths were classified according to the International Classification of Diseases (ICD)	low	same method applied	low	low	Missing frequency not reported. Since the outcome was measured by linkage to mortality registries, missing data are likely to be infrequent. Also, the missing data are unlikely to bias effect estimates.	low	Missing frequency not reported. Since the exposure was estimated by linkage to residential addresses, missing data are likely to be infrequent. Also, the missing data are unlikely to bias effect estimates.	low	low	reported hypothesis and present all results	low
Strak 2023	ELAPSE pooled	NO2	CVD	moderate	Main model adjusted for cohort or subcohort, age, sex, year of baseline visit, smoking status (current, former, never), smoking duration (years), smoking intensity (cigarettes/day, both linear and quadratic terms), body mass index ( <18.5, 18.5-24.9, 25-29.9, >30), marital status (single, married or cohabiting, divorced or separated, widowed), employment status (yes or no), and 2001 small area le…	low	Questionnaires	low	Cox proportional hazards model	moderate	low	Retrospective assignment of pollution concentrations to existing cohorts	low	low	Hybrid West European-wide LUR models incorporating GIS, satellite, measurements and dispersion estimates	low	same method applied	low	2010 surface used, but back-extrapolated at baseline year and time-varying analysis results almost identical	low		low	low	linkage to mortality registries	low	Deaths were classified according to the International Classification of Diseases (ICD)	low	same method applied	low	low	Missing frequency not reported. Since the outcome was measured by linkage to mortality registries, missing data are likely to be infrequent. Also, the missing data are unlikely to bias effect estimates.	low	Missing frequency not reported. Since the exposure was estimated by linkage to residential addresses, missing data are likely to be infrequent. Also, the missing data are unlikely to bias effect estimates.	low	low	reported hypothesis and present all results	low
Strak 2024	ELAPSE pooled	NO2	RESP	moderate	Main model adjusted for cohort or subcohort, age, sex, year of baseline visit, smoking status (current, former, never), smoking duration (years), smoking intensity (cigarettes/day, both linear and quadratic terms), body mass index ( <18.5, 18.5-24.9, 25-29.9, >30), marital status (single, married or cohabiting, divorced or separated, widowed), employment status (yes or no), and 2001 small area le…	low	Questionnaires	low	Cox proportional hazards model	moderate	low	Retrospective assignment of pollution concentrations to existing cohorts	low	low	Hybrid West European-wide LUR models incorporating GIS, satellite, measurements and dispersion estimates	low	same method applied	low	2010 surface used, but back-extrapolated at baseline year and time-varying analysis results almost identical	low		low	low	linkage to mortality registries	low	Deaths were classified according to the International Classification of Diseases (ICD)	low	same method applied	low	low	Missing frequency not reported. Since the outcome was measured by linkage to mortality registries, missing data are likely to be infrequent. Also, the missing data are unlikely to bias effect estimates.	low	Missing frequency not reported. Since the exposure was estimated by linkage to residential addresses, missing data are likely to be infrequent. Also, the missing data are unlikely to bias effect estimates.	low	low	reported hypothesis and present all results	low
Strak 2025	ELAPSE pooled	O3 Peak/Warm	RESP	moderate	Main model adjusted for cohort or subcohort, age, sex, year of baseline visit, smoking status (current, former, never), smoking duration (years), smoking intensity (cigarettes/day, both linear and quadratic terms), body mass index ( <18.5, 18.5-24.9, 25-29.9, >30), marital status (single, married or cohabiting, divorced or separated, widowed), employment status (yes or no), and 2001 small area le…	low	Questionnaires	low	Cox proportional hazards model	moderate	low	Retrospective assignment of pollution concentrations to existing cohorts	low	low	Hybrid West European-wide LUR models incorporating GIS, satellite, measurements and dispersion estimates	low	same method applied	low	2010 surface used, but back-extrapolated at baseline year and time-varying analysis results almost identical	low		low	low	linkage to mortality registries	low	Deaths were classified according to the International Classification of Diseases (ICD)	low	same method applied	low	low	Missing frequency not reported. Since the outcome was measured by linkage to mortality registries, missing data are likely to be infrequent. Also, the missing data are unlikely to bias effect estimates.	low	Missing frequency not reported. Since the exposure was estimated by linkage to residential addresses, missing data are likely to be infrequent. Also, the missing data are unlikely to bias effect estimates.	low	low	reported hypothesis and present all results	low
Strak 2026	ELAPSE pooled	NO2	COPD	moderate	Main model adjusted for cohort or subcohort, age, sex, year of baseline visit, smoking status (current, former, never), smoking duration (years), smoking intensity (cigarettes/day, both linear and quadratic terms), body mass index ( <18.5, 18.5-24.9, 25-29.9, >30), marital status (single, married or cohabiting, divorced or separated, widowed), employment status (yes or no), and 2001 small area le…	low	Questionnaires	low	Cox proportional hazards model	moderate	low	Retrospective assignment of pollution concentrations to existing cohorts	low	low	Hybrid West European-wide LUR models incorporating GIS, satellite, measurements and dispersion estimates	low	same method applied	low	2010 surface used, but back-extrapolated at baseline year and time-varying analysis results almost identical	low		low	low	linkage to mortality registries	low	Deaths were classified according to the International Classification of Diseases (ICD)	low	same method applied	low	low	Missing frequency not reported. Since the outcome was measured by linkage to mortality registries, missing data are likely to be infrequent. Also, the missing data are unlikely to bias effect estimates.	low	Missing frequency not reported. Since the exposure was estimated by linkage to residential addresses, missing data are likely to be infrequent. Also, the missing data are unlikely to bias effect estimates.	low	low	reported hypothesis and present all results	low
Strak 2027	ELAPSE pooled	O3 Peak/Warm	COPD	moderate	Main model adjusted for cohort or subcohort, age, sex, year of baseline visit, smoking status (current, former, never), smoking duration (years), smoking intensity (cigarettes/day, both linear and quadratic terms), body mass index ( <18.5, 18.5-24.9, 25-29.9, >30), marital status (single, married or cohabiting, divorced or separated, widowed), employment status (yes or no), and 2001 small area le…	low	Questionnaires	low	Cox proportional hazards model	moderate	low	Retrospective assignment of pollution concentrations to existing cohorts	low	low	Hybrid West European-wide LUR models incorporating GIS, satellite, measurements and dispersion estimates	low	same method applied	low	2010 surface used, but back-extrapolated at baseline year and time-varying analysis results almost identical	low		low	low	linkage to mortality registries	low	Deaths were classified according to the International Classification of Diseases (ICD)	low	same method applied	low	low	Missing frequency not reported. Since the outcome was measured by linkage to mortality registries, missing data are likely to be infrequent. Also, the missing data are unlikely to bias effect estimates.	low	Missing frequency not reported. Since the exposure was estimated by linkage to residential addresses, missing data are likely to be infrequent. Also, the missing data are unlikely to bias effect estimates.	low	low	reported hypothesis and present all results	low
Strak 2028	ELAPSE pooled	NO2	IHD	moderate	Main model adjusted for cohort or subcohort, age, sex, year of baseline visit, smoking status (current, former, never), smoking duration (years), smoking intensity (cigarettes/day, both linear and quadratic terms), body mass index ( <18.5, 18.5-24.9, 25-29.9, >30), marital status (single, married or cohabiting, divorced or separated, widowed), employment status (yes or no), and 2001 small area le…	low	Questionnaires	low	Cox proportional hazards model	moderate	low	Retrospective assignment of pollution concentrations to existing cohorts	low	low	Hybrid West European-wide LUR models incorporating GIS, satellite, measurements and dispersion estimates	low	same method applied	low	2010 surface used, but back-extrapolated at baseline year and time-varying analysis results almost identical	low		low	low	linkage to mortality registries	low	Deaths were classified according to the International Classification of Diseases (ICD)	low	same method applied	low	low	Missing frequency not reported. Since the outcome was measured by linkage to mortality registries, missing data are likely to be infrequent. Also, the missing data are unlikely to bias effect estimates.	low	Missing frequency not reported. Since the exposure was estimated by linkage to residential addresses, missing data are likely to be infrequent. Also, the missing data are unlikely to bias effect estimates.	low	low	reported hypothesis and present all results	low
Strak 2029	ELAPSE pooled	NO2	CBV	moderate	Main model adjusted for cohort or subcohort, age, sex, year of baseline visit, smoking status (current, former, never), smoking duration (years), smoking intensity (cigarettes/day, both linear and quadratic terms), body mass index ( <18.5, 18.5-24.9, 25-29.9, >30), marital status (single, married or cohabiting, divorced or separated, widowed), employment status (yes or no), and 2001 small area le…	low	Questionnaires	low	Cox proportional hazards model	moderate	low	Retrospective assignment of pollution concentrations to existing cohorts	low	low	Hybrid West European-wide LUR models incorporating GIS, satellite, measurements and dispersion estimates	low	same method applied	low	2010 surface used, but back-extrapolated at baseline year and time-varying analysis results almost identical	low		low	low	linkage to mortality registries	low	Deaths were classified according to the International Classification of Diseases (ICD)	low	same method applied	low	low	Missing frequency not reported. Since the outcome was measured by linkage to mortality registries, missing data are likely to be infrequent. Also, the missing data are unlikely to bias effect estimates.	low	Missing frequency not reported. Since the exposure was estimated by linkage to residential addresses, missing data are likely to be infrequent. Also, the missing data are unlikely to bias effect estimates.	low	low	reported hypothesis and present all results	low
Traini 2022	LIFEWORK	NO2	ACM	moderate	Age, sex, BMI, smoking, , CVD diagnosis from Cox results in eTable5	low	Questionnaires "Data were collected from each cohort between 2011 and 2012 (baseline questionnaires for AMIGO and Nightingale, follow-up questionnaire for EPIC-NL) and pooled to set up the LIFEWORK cohort,"	low	Cox proportional hazards model	moderate	low	Retrospective assignment of pollution concentrations to existing cohorts "We used data from the LIFEWORK study, a large prospective cohort consortium comprising nearly 90,000 participants aged 18+ living in the Netherlands. LIFEWORK was designed as a federated study resulting from the integration of three existing Dutch cohorts: the Nightingale study, initiated in 2011 and the largest contributor…	low	low	"Land-use regression models were fitted to estimate outdoor concentrations of air pollutants at the home address for each participant, combining monitoring of air pollution at different locations and predictor variables obtained from spatial data"	low	same method applied	moderate	spatial LUR based on "models based upon annual average concentrations of PM2.5...and NO2 measured between October 2008 and April 2011 during three 14-day periods to account for seasonal variation"			moderate	low	linkage to mortality registries	low	Deaths were classified according to the International Classification of Diseases (ICD)	low	same method applied	low	low	<0.6% as "From the original 88,466 LIFEWORK participants, we excluded ... 523 with no informed consent to link to the Municipal Personal Records Database"	low	<0.8% " From the original 88,466 LIFEWORK participants, we excluded 683 individuals with missing exposure information (their residential address either was incomplete; fell in the sea, river, or another watercourse; or at least one predictor for the land-use regression models was missing),.."	low	low	reported hypothesis and present all results	low
Tseng 2015	Civil servants and teachers	NO2	CVD	moderate	All critical potential confounders adjusted for. Less than all other/additional potential confounders adjusted for.	low	questionnaires	low	Cox proportional hazards models	moderate	low	participants were civil service employees and teachers	low	low	average of monitors for follow up period probably and not accounting for trend	low	same method applied	moderate	average of monitors for follow up period and not accounted for trend -spatial contrasts in Taipei over 1992-2008 likely to have changed. Time-varying analysis for PM produced lower effect estimates			moderate	low	linkage to death registry	low	Deaths were classified according to the International Classification of Diseases (ICD)	low	same method applied	low	low	Missing frequency not reported. Since the outcome was measured by linkage to mortality registries, missing data are likely to be infrequent. Also, the missing data are unlikely to bias effect estimates.	low	Missing frequency not reported. Since the exposure was measured by linking residential address to monitor estimates, missing data are likely to be infrequent. Also, the missing data are unlikely to bias effect estimates.	low	low	reported all risk estimates for the outcomes and pollutants identified in the Methods section	low
Turner 2016	ACS CPS-II	NO2	ACM	moderate	Age, sex, BMI, Smoking, SES plus many others incl diet, alcohol, occupational exposures but not physical activity	low	"A four-page, self-administered enrollment questionnaire was used to capture data on demographic, lifestyle, medical, and other factors" administered by	low	Cox proportional hazards model	moderate	low	Retrospective assignment using data derived from air pollution models	low	low	Hierarchical Bayesian space-time model for O3; LUR for NO2	low	Hierarchical Bayesian space-time model for O3; LUR for NO2	low	Moderately strong correlatin between O3 conc for current study period and previous study period (1997-2000). Comparison of HR for O3 and respiratory mortality inducating larger HR for more refined O3 estimates	n/a	not relevant, as exposure was not captured every year.	low	low	Retrospective assignment	low	Admin database to ascertain mortality. "In 1984, 1986, and 1988, vital status was ascertained by study volunteers and confirmed by corresponding death certificates. After 1989, computerized linkage to the National Death Index was used"	low	Admin database to ascertain mortality. "In 1984, 1986, and 1988, vital status was ascertained by study volunteers and confirmed by corresponding death certificates. After 1989, computerized linkage to the National Death Index was used"	low	low	A total of 669,046 participants were analyzed (see Figure E1 in the online supplement). The majority of exclusions were due to missing or invalid residence (n = 385,422) (20) or covariate (n = 130,119) data (Table E1).	low	Modelled concentrations complete exposures	low	low	all hypotheses were tested and presented.	low
Turner 2016	ACS CPS-II	O3 Peak/Warm	ACM	moderate	Confounders included: education; marital status; body mass index (BMI) and BMI squared; cigarette smoking status; cigarettes per day and cigarettes per day squared; years smoked and years smoked squared; started smoking at younger than 18 years of age; passive smoking (hours); vegetable, fruit, fiber, and fat intake; beer, wine, and liquor consumption; occupational exposures; an occupational dirt…	low	questionnaire	low	cox model	moderate	low	friends or family members of ACS volunteers	low	low	"Estimated O3 concentrations were obtained from the hierarchical Bayesian space–time model (HBM) of the U.S. Environmental Protection Agency and Centers for Disease Control and Prevention Environmental Public Health Tracking Network (Figure 1) (21). The HBM combines ambient measurement data from the National Air Monitoring Stations/State and Local Air Monitoring Stations with gridded estimates fr…	low	"Estimated O3 concentrations were obtained from the hierarchical Bayesian space–time model (HBM) of the U.S. Environmental Protection Agency and Centers for Disease Control and Prevention Environmental Public Health Tracking Network (Figure 1) (21). The HBM combines ambient measurement data from the National Air Monitoring Stations/State and Local Air Monitoring Stations with gridded estimates fr…	low	"Estimated O3 concentrations were obtained from the hierarchical Bayesian space–time model (HBM) of the U.S. Environmental Protection Agency and Centers for Disease Control and Prevention Environmental Public Health Tracking Network (Figure 1) (21). The HBM combines ambient measurement data from the National Air Monitoring Stations/State and Local Air Monitoring Stations with gridded estimates fr…	n/a	not relevant, as exposure was not captured every year.	low	low	"In 1984, 1986, and 1988, vital status was ascertained by study volunteers and confirmed by corresponding death certificates. After 1989, computerized linkage to the National Death Index was used (17). Through 2004, 743,543 (62.8%) participants were alive, 438,123 (37.0%) had died, and 2,921 (0.2%) were lost to follow-up or had follow-up terminated in September 1988 due to insufficient record lin…	low	"In 1984, 1986, and 1988, vital status was ascertained by study volunteers and confirmed by corresponding death certificates. After 1989, computerized linkage to the National Death Index was used (17). Through 2004, 743,543 (62.8%) participants were alive, 438,123 (37.0%) had died, and 2,921 (0.2%) were lost to follow-up or had follow-up terminated in September 1988 due to insufficient record lin…	low	"In 1984, 1986, and 1988, vital status was ascertained by study volunteers and confirmed by corresponding death certificates. After 1989, computerized linkage to the National Death Index was used (17). Through 2004, 743,543 (62.8%) participants were alive, 438,123 (37.0%) had died, and 2,921 (0.2%) were lost to follow-up or had follow-up terminated in September 1988 due to insufficient record lin…	low	low	"In 1984, 1986, and 1988, vital status was ascertained by study volunteers and confirmed by corresponding death certificates. After 1989, computerized linkage to the National Death Index was used (17). Through 2004, 743,543 (62.8%) participants were alive, 438,123 (37.0%) had died, and 2,921 (0.2%) were lost to follow-up or had follow-up terminated in September 1988 due to insufficient record lin…	low	those without residence details were excluded	low	low	all hypotheses were tested and presented.	low
Turner 2016	ACS CPS-II	O3 Annual	ACM	moderate	Confounders included: education; marital status; body mass index (BMI) and BMI squared; cigarette smoking status; cigarettes per day and cigarettes per day squared; years smoked and years smoked squared; started smoking at younger than 18 years of age; passive smoking (hours); vegetable, fruit, fiber, and fat intake; beer, wine, and liquor consumption; occupational exposures; an occupational dirt…	low	questionnaire	low	cox model	moderate	low	friends or family members of ACS volunteers	low	low	"Estimated O3 concentrations were obtained from the hierarchical Bayesian space–time model (HBM) of the U.S. Environmental Protection Agency and Centers for Disease Control and Prevention Environmental Public Health Tracking Network (Figure 1) (21). The HBM combines ambient measurement data from the National Air Monitoring Stations/State and Local Air Monitoring Stations with gridded estimates fr…	low	"Estimated O3 concentrations were obtained from the hierarchical Bayesian space–time model (HBM) of the U.S. Environmental Protection Agency and Centers for Disease Control and Prevention Environmental Public Health Tracking Network (Figure 1) (21). The HBM combines ambient measurement data from the National Air Monitoring Stations/State and Local Air Monitoring Stations with gridded estimates fr…	low	"Estimated O3 concentrations were obtained from the hierarchical Bayesian space–time model (HBM) of the U.S. Environmental Protection Agency and Centers for Disease Control and Prevention Environmental Public Health Tracking Network (Figure 1) (21). The HBM combines ambient measurement data from the National Air Monitoring Stations/State and Local Air Monitoring Stations with gridded estimates fr…	n/a	not relevant, as exposure was not captured every year.	low	low	"In 1984, 1986, and 1988, vital status was ascertained by study volunteers and confirmed by corresponding death certificates. After 1989, computerized linkage to the National Death Index was used (17). Through 2004, 743,543 (62.8%) participants were alive, 438,123 (37.0%) had died, and 2,921 (0.2%) were lost to follow-up or had follow-up terminated in September 1988 due to insufficient record lin…	low	"In 1984, 1986, and 1988, vital status was ascertained by study volunteers and confirmed by corresponding death certificates. After 1989, computerized linkage to the National Death Index was used (17). Through 2004, 743,543 (62.8%) participants were alive, 438,123 (37.0%) had died, and 2,921 (0.2%) were lost to follow-up or had follow-up terminated in September 1988 due to insufficient record lin…	low	"In 1984, 1986, and 1988, vital status was ascertained by study volunteers and confirmed by corresponding death certificates. After 1989, computerized linkage to the National Death Index was used (17). Through 2004, 743,543 (62.8%) participants were alive, 438,123 (37.0%) had died, and 2,921 (0.2%) were lost to follow-up or had follow-up terminated in September 1988 due to insufficient record lin…	low	low	"In 1984, 1986, and 1988, vital status was ascertained by study volunteers and confirmed by corresponding death certificates. After 1989, computerized linkage to the National Death Index was used (17). Through 2004, 743,543 (62.8%) participants were alive, 438,123 (37.0%) had died, and 2,921 (0.2%) were lost to follow-up or had follow-up terminated in September 1988 due to insufficient record lin…	low	those without residence details were excluded	low	low	all hypotheses were tested and presented.	low
Turner 2016	ACS CPS-II	NO2	RESP	moderate	Age, sex, BMI, Smoking, SES plus many others incl diet, alcohol, occupational exposures but not physical activity	low	"A four-page, self-administered enrollment questionnaire was used to capture data on demographic, lifestyle, medical, and other factors" administered by	low	Cox proportional hazards model	moderate	low	Retrospective assignment using data derived from air pollution models	low	low	Hierarchical Bayesian space-time model for O3; LUR for NO2	low	Hierarchical Bayesian space-time model for O3; LUR for NO2	low	Moderately strong correlatin between O3 conc for current study period and previous study period (1997-2000). Comparison of HR for O3 and respiratory mortality inducating larger HR for more refined O3 estimates	n/a	not relevant, as exposure was not captured every year.	low	low	Retrospective assignment	low	Admin database to ascertain mortality. "In 1984, 1986, and 1988, vital status was ascertained by study volunteers and confirmed by corresponding death certificates. After 1989, computerized linkage to the National Death Index was used"	low	Admin database to ascertain mortality. "In 1984, 1986, and 1988, vital status was ascertained by study volunteers and confirmed by corresponding death certificates. After 1989, computerized linkage to the National Death Index was used"	low	low	A total of 669,046 participants were analyzed (see Figure E1 in the online supplement). The majority of exclusions were due to missing or invalid residence (n = 385,422) (20) or covariate (n = 130,119) data (Table E1).	low	Modelled concentrations complete exposures	low	low	all hypotheses were tested and presented.	low
Turner 2016	ACS CPS-II	O3 Peak/Warm	RESP	moderate	"education; marital status; body mass index (BMI) and BMI squared; cigarette smoking status; cigarettes per day and cigarettes per day squared; years smoked and years smoked squared; started smoking at younger than 18 years of age; passive smoking (hours); vegetable, fruit, fiber, and fat intake; beer, wine, and liquor consumption; occupational exposures; an occupational dirtiness index; and six …	low	questionnaire	low	cox model	moderate	low	friends or family members of ACS volunteers	low	low	"Estimated O3 concentrations were obtained from the hierarchical Bayesian space–time model (HBM) of the U.S. Environmental Protection Agency and Centers for Disease Control and Prevention Environmental Public Health Tracking Network (Figure 1) (21). The HBM combines ambient measurement data from the National Air Monitoring Stations/State and Local Air Monitoring Stations with gridded estimates fr…	low	"Estimated O3 concentrations were obtained from the hierarchical Bayesian space–time model (HBM) of the U.S. Environmental Protection Agency and Centers for Disease Control and Prevention Environmental Public Health Tracking Network (Figure 1) (21). The HBM combines ambient measurement data from the National Air Monitoring Stations/State and Local Air Monitoring Stations with gridded estimates fr…	low	"Estimated O3 concentrations were obtained from the hierarchical Bayesian space–time model (HBM) of the U.S. Environmental Protection Agency and Centers for Disease Control and Prevention Environmental Public Health Tracking Network (Figure 1) (21). The HBM combines ambient measurement data from the National Air Monitoring Stations/State and Local Air Monitoring Stations with gridded estimates fr…	n/a	not relevant, as exposure was not captured every year.	low	low	"In 1984, 1986, and 1988, vital status was ascertained by study volunteers and confirmed by corresponding death certificates. After 1989, computerized linkage to the National Death Index was used (17). Through 2004, 743,543 (62.8%) participants were alive, 438,123 (37.0%) had died, and 2,921 (0.2%) were lost to follow-up or had follow-up terminated in September 1988 due to insufficient record lin…	low	"In 1984, 1986, and 1988, vital status was ascertained by study volunteers and confirmed by corresponding death certificates. After 1989, computerized linkage to the National Death Index was used (17). Through 2004, 743,543 (62.8%) participants were alive, 438,123 (37.0%) had died, and 2,921 (0.2%) were lost to follow-up or had follow-up terminated in September 1988 due to insufficient record lin…	low	"In 1984, 1986, and 1988, vital status was ascertained by study volunteers and confirmed by corresponding death certificates. After 1989, computerized linkage to the National Death Index was used (17). Through 2004, 743,543 (62.8%) participants were alive, 438,123 (37.0%) had died, and 2,921 (0.2%) were lost to follow-up or had follow-up terminated in September 1988 due to insufficient record lin…	low	low	"In 1984, 1986, and 1988, vital status was ascertained by study volunteers and confirmed by corresponding death certificates. After 1989, computerized linkage to the National Death Index was used (17). Through 2004, 743,543 (62.8%) participants were alive, 438,123 (37.0%) had died, and 2,921 (0.2%) were lost to follow-up or had follow-up terminated in September 1988 due to insufficient record lin…	low	those without residence details were excluded	low	low	all hypotheses were tested and presented.	low
Turner 2016	ACS CPS-II	O3 Annual	RESP	moderate	Age, sex, BMI, Smoking, SES plus many others incl diet, alcohol, occupational exposures but not physical activity	low	"A four-page, self-administered enrollment questionnaire was used to capture data on demographic, lifestyle, medical, and other factors" administered by	low	Cox proportional hazards model	moderate	low	Retrospective assignment using data derived from air pollution models	low	low	Hierarchical Bayesian space-time model for O3; LUR for NO2	low	Hierarchical Bayesian space-time model for O3; LUR for NO2	low	Moderately strong correlatin between O3 conc for current study period and previous study period (1997-2000). Comparison of HR for O3 and respiratory mortality inducating larger HR for more refined O3 estimates	n/a	not relevant, as exposure was not captured every year.	low	low	Retrospective assignment	low	Admin database to ascertain mortality. "In 1984, 1986, and 1988, vital status was ascertained by study volunteers and confirmed by corresponding death certificates. After 1989, computerized linkage to the National Death Index was used"	low	Admin database to ascertain mortality. "In 1984, 1986, and 1988, vital status was ascertained by study volunteers and confirmed by corresponding death certificates. After 1989, computerized linkage to the National Death Index was used"	low	low	A total of 669,046 participants were analyzed (see Figure E1 in the online supplement). The majority of exclusions were due to missing or invalid residence (n = 385,422) (20) or covariate (n = 130,119) data (Table E1).	low	Modelled concentrations complete exposures	low	low	all hypotheses were tested and presented.	low
Turner 2016	ACS CPS-II	NO2	COPD	moderate	Age, sex, BMI, Smoking, SES plus many others incl diet, alcohol, occupational exposures but not physical activity	low	"A four-page, self-administered enrollment questionnaire was used to capture data on demographic, lifestyle, medical, and other factors" administered by	low	Cox proportional hazards model	moderate	low	Retrospective assignment using data derived from air pollution models	low	low	Hierarchical Bayesian space-time model for O3; LUR for NO2	low	Hierarchical Bayesian space-time model for O3; LUR for NO2	low	Moderately strong correlatin between O3 conc for current study period and previous study period (1997-2000). Comparison of HR for O3 and respiratory mortality inducating larger HR for more refined O3 estimates	n/a	not relevant, as exposure was not captured every year.	low	low	Retrospective assignment	low	Admin database to ascertain mortality. "In 1984, 1986, and 1988, vital status was ascertained by study volunteers and confirmed by corresponding death certificates. After 1989, computerized linkage to the National Death Index was used"	low	Admin database to ascertain mortality. "In 1984, 1986, and 1988, vital status was ascertained by study volunteers and confirmed by corresponding death certificates. After 1989, computerized linkage to the National Death Index was used"	low	low	A total of 669,046 participants were analyzed (see Figure E1 in the online supplement). The majority of exclusions were due to missing or invalid residence (n = 385,422) (20) or covariate (n = 130,119) data (Table E1).	low	Modelled concentrations complete exposures	low	low	all hypotheses were tested and presented.	low
Turner 2016	ACS CPS-II	O3 Peak/Warm	COPD	moderate	"education; marital status; body mass index (BMI) and BMI squared; cigarette smoking status; cigarettes per day and cigarettes per day squared; years smoked and years smoked squared; started smoking at younger than 18 years of age; passive smoking (hours); vegetable, fruit, fiber, and fat intake; beer, wine, and liquor consumption; occupational exposures; an occupational dirtiness index; and six …	low	questionnaire	low	cox model	moderate	low	friends or family members of ACS volunteers	low	low	"Estimated O3 concentrations were obtained from the hierarchical Bayesian space–time model (HBM) of the U.S. Environmental Protection Agency and Centers for Disease Control and Prevention Environmental Public Health Tracking Network (Figure 1) (21). The HBM combines ambient measurement data from the National Air Monitoring Stations/State and Local Air Monitoring Stations with gridded estimates fr…	low	"Estimated O3 concentrations were obtained from the hierarchical Bayesian space–time model (HBM) of the U.S. Environmental Protection Agency and Centers for Disease Control and Prevention Environmental Public Health Tracking Network (Figure 1) (21). The HBM combines ambient measurement data from the National Air Monitoring Stations/State and Local Air Monitoring Stations with gridded estimates fr…	low	"Estimated O3 concentrations were obtained from the hierarchical Bayesian space–time model (HBM) of the U.S. Environmental Protection Agency and Centers for Disease Control and Prevention Environmental Public Health Tracking Network (Figure 1) (21). The HBM combines ambient measurement data from the National Air Monitoring Stations/State and Local Air Monitoring Stations with gridded estimates fr…	n/a	not relevant, as exposure was not captured every year.	low	low	"In 1984, 1986, and 1988, vital status was ascertained by study volunteers and confirmed by corresponding death certificates. After 1989, computerized linkage to the National Death Index was used (17). Through 2004, 743,543 (62.8%) participants were alive, 438,123 (37.0%) had died, and 2,921 (0.2%) were lost to follow-up or had follow-up terminated in September 1988 due to insufficient record lin…	low	"In 1984, 1986, and 1988, vital status was ascertained by study volunteers and confirmed by corresponding death certificates. After 1989, computerized linkage to the National Death Index was used (17). Through 2004, 743,543 (62.8%) participants were alive, 438,123 (37.0%) had died, and 2,921 (0.2%) were lost to follow-up or had follow-up terminated in September 1988 due to insufficient record lin…	low	"In 1984, 1986, and 1988, vital status was ascertained by study volunteers and confirmed by corresponding death certificates. After 1989, computerized linkage to the National Death Index was used (17). Through 2004, 743,543 (62.8%) participants were alive, 438,123 (37.0%) had died, and 2,921 (0.2%) were lost to follow-up or had follow-up terminated in September 1988 due to insufficient record lin…	low	low	"In 1984, 1986, and 1988, vital status was ascertained by study volunteers and confirmed by corresponding death certificates. After 1989, computerized linkage to the National Death Index was used (17). Through 2004, 743,543 (62.8%) participants were alive, 438,123 (37.0%) had died, and 2,921 (0.2%) were lost to follow-up or had follow-up terminated in September 1988 due to insufficient record lin…	low	those without residence details were excluded	low	low	all hypotheses were tested and presented.	low
Turner 2016	ACS CPS-II	O3 Annual	COPD	moderate	education; marital status; body mass index (BMI) and BMI squared; cigarette smoking status; cigarettes per day and cigarettes per day squared; years smoked and years smoked squared; started smoking at younger than 18 years of age; passive smoking (hours); vegetable, fruit, fiber, and fat intake; beer, wine, and liquor consumption; occupational exposures; an occupational dirtiness index; and six s…	low	questionnaire	low	cox model	moderate	low	friends or family members of ACS volunteers	low	low	Estimated O3 concentrations were obtained from the hierarchical Bayesian space–time model (HBM) of the U.S. Environmental Protection Agency and Centers for Disease Control and Prevention Environmental Public Health Tracking Network (Figure 1) (21). The HBM combines ambient measurement data from the National Air Monitoring Stations/State and Local Air Monitoring Stations with gridded estimates fro…	low	Estimated O3 concentrations were obtained from the hierarchical Bayesian space–time model (HBM) of the U.S. Environmental Protection Agency and Centers for Disease Control and Prevention Environmental Public Health Tracking Network (Figure 1) (21). The HBM combines ambient measurement data from the National Air Monitoring Stations/State and Local Air Monitoring Stations with gridded estimates fro…	low	Estimated O3 concentrations were obtained from the hierarchical Bayesian space–time model (HBM) of the U.S. Environmental Protection Agency and Centers for Disease Control and Prevention Environmental Public Health Tracking Network (Figure 1) (21). The HBM combines ambient measurement data from the National Air Monitoring Stations/State and Local Air Monitoring Stations with gridded estimates fro…	n/a	not relevant, as exposure was not captured every year.	low	low	In 1984, 1986, and 1988, vital status was ascertained by study volunteers and confirmed by corresponding death certificates. After 1989, computerized linkage to the National Death Index was used (17). Through 2004, 743,543 (62.8%) participants were alive, 438,123 (37.0%) had died, and 2,921 (0.2%) were lost to follow-up or had follow-up terminated in September 1988 due to insufficient record link…	low	In 1984, 1986, and 1988, vital status was ascertained by study volunteers and confirmed by corresponding death certificates. After 1989, computerized linkage to the National Death Index was used (17). Through 2004, 743,543 (62.8%) participants were alive, 438,123 (37.0%) had died, and 2,921 (0.2%) were lost to follow-up or had follow-up terminated in September 1988 due to insufficient record link…	low	In 1984, 1986, and 1988, vital status was ascertained by study volunteers and confirmed by corresponding death certificates. After 1989, computerized linkage to the National Death Index was used (17). Through 2004, 743,543 (62.8%) participants were alive, 438,123 (37.0%) had died, and 2,921 (0.2%) were lost to follow-up or had follow-up terminated in September 1988 due to insufficient record link…	low	low	In 1984, 1986, and 1988, vital status was ascertained by study volunteers and confirmed by corresponding death certificates. After 1989, computerized linkage to the National Death Index was used (17). Through 2004, 743,543 (62.8%) participants were alive, 438,123 (37.0%) had died, and 2,921 (0.2%) were lost to follow-up or had follow-up terminated in September 1988 due to insufficient record link…	low	those without residence details were excluded	low	low	all hypotheses were tested and presented.	low
Turner 2016	ACS CPS-II	NO2	ALRI	moderate	Age, sex, BMI, Smoking, SES plus many others incl diet, alcohol, occupational exposures but not physical activity	low	"A four-page, self-administered enrollment questionnaire was used to capture data on demographic, lifestyle, medical, and other factors" administered by	low	Cox proportional hazards model	moderate	low	Retrospective assignment using data derived from air pollution models	low	low	Hierarchical Bayesian space-time model for O3; LUR for NO2	low	Hierarchical Bayesian space-time model for O3; LUR for NO2	low	Moderately strong correlatin between O3 conc for current study period and previous study period (1997-2000). Comparison of HR for O3 and respiratory mortality inducating larger HR for more refined O3 estimates	n/a	not relevant, as exposure was not captured every year.	low	low	Retrospective assignment	low	Admin database to ascertain mortality. "In 1984, 1986, and 1988, vital status was ascertained by study volunteers and confirmed by corresponding death certificates. After 1989, computerized linkage to the National Death Index was used"	low	Admin database to ascertain mortality. "In 1984, 1986, and 1988, vital status was ascertained by study volunteers and confirmed by corresponding death certificates. After 1989, computerized linkage to the National Death Index was used"	low	low	A total of 669,046 participants were analyzed (see Figure E1 in the online supplement). The majority of exclusions were due to missing or invalid residence (n = 385,422) (20) or covariate (n = 130,119) data (Table E1).	low	Modelled concentrations complete exposures	low	low	all hypotheses were tested and presented.	low
Turner 2016	ACS CPS-II	O3 Peak/Warm	ALRI	moderate	"education; marital status; body mass index (BMI) and BMI squared; cigarette smoking status; cigarettes per day and cigarettes per day squared; years smoked and years smoked squared; started smoking at younger than 18 years of age; passive smoking (hours); vegetable, fruit, fiber, and fat intake; beer, wine, and liquor consumption; occupational exposures; an occupational dirtiness index; and six …	low	questionnaire	low	cox model	moderate	low	friends or family members of ACS volunteers	low	low	"Estimated O3 concentrations were obtained from the hierarchical Bayesian space–time model (HBM) of the U.S. Environmental Protection Agency and Centers for Disease Control and Prevention Environmental Public Health Tracking Network (Figure 1) (21). The HBM combines ambient measurement data from the National Air Monitoring Stations/State and Local Air Monitoring Stations with gridded estimates fr…	low	"Estimated O3 concentrations were obtained from the hierarchical Bayesian space–time model (HBM) of the U.S. Environmental Protection Agency and Centers for Disease Control and Prevention Environmental Public Health Tracking Network (Figure 1) (21). The HBM combines ambient measurement data from the National Air Monitoring Stations/State and Local Air Monitoring Stations with gridded estimates fr…	low	"Estimated O3 concentrations were obtained from the hierarchical Bayesian space–time model (HBM) of the U.S. Environmental Protection Agency and Centers for Disease Control and Prevention Environmental Public Health Tracking Network (Figure 1) (21). The HBM combines ambient measurement data from the National Air Monitoring Stations/State and Local Air Monitoring Stations with gridded estimates fr…	n/a	not relevant, as exposure was not captured every year.	low	low	"In 1984, 1986, and 1988, vital status was ascertained by study volunteers and confirmed by corresponding death certificates. After 1989, computerized linkage to the National Death Index was used (17). Through 2004, 743,543 (62.8%) participants were alive, 438,123 (37.0%) had died, and 2,921 (0.2%) were lost to follow-up or had follow-up terminated in September 1988 due to insufficient record lin…	low	"In 1984, 1986, and 1988, vital status was ascertained by study volunteers and confirmed by corresponding death certificates. After 1989, computerized linkage to the National Death Index was used (17). Through 2004, 743,543 (62.8%) participants were alive, 438,123 (37.0%) had died, and 2,921 (0.2%) were lost to follow-up or had follow-up terminated in September 1988 due to insufficient record lin…	low	"In 1984, 1986, and 1988, vital status was ascertained by study volunteers and confirmed by corresponding death certificates. After 1989, computerized linkage to the National Death Index was used (17). Through 2004, 743,543 (62.8%) participants were alive, 438,123 (37.0%) had died, and 2,921 (0.2%) were lost to follow-up or had follow-up terminated in September 1988 due to insufficient record lin…	low	low	"In 1984, 1986, and 1988, vital status was ascertained by study volunteers and confirmed by corresponding death certificates. After 1989, computerized linkage to the National Death Index was used (17). Through 2004, 743,543 (62.8%) participants were alive, 438,123 (37.0%) had died, and 2,921 (0.2%) were lost to follow-up or had follow-up terminated in September 1988 due to insufficient record lin…	low	those without residence details were excluded	low	low	all hypotheses were tested and presented.	low
Turner 2016	ACS CPS-II	O3 Annual	ALRI	moderate	"education; marital status; body mass index (BMI) and BMI squared; cigarette smoking status; cigarettes per day and cigarettes per day squared; years smoked and years smoked squared; started smoking at younger than 18 years of age; passive smoking (hours); egetable, fruit, fiber, and fat intake; beer, wine, and liquor consumption; occupational exposures; an occupational dirtiness index; and six s…	low	questionnaire	low	cox model	moderate	low	friends or family members of ACS volunteers	low	low	Estimated O3 concentrations were obtained from the hierarchical Bayesian space–time model (HBM) of the U.S. Environmental Protection Agency and Centers for Disease Control and Prevention Environmental Public Health Tracking Network (Figure 1) (21). The HBM combines ambient measurement data from the National Air Monitoring Stations/State and Local Air Monitoring Stations with gridded estimates fro…	low	Estimated O3 concentrations were obtained from the hierarchical Bayesian space–time model (HBM) of the U.S. Environmental Protection Agency and Centers for Disease Control and Prevention Environmental Public Health Tracking Network (Figure 1) (21). The HBM combines ambient measurement data from the National Air Monitoring Stations/State and Local Air Monitoring Stations with gridded estimates fro…	low	Estimated O3 concentrations were obtained from the hierarchical Bayesian space–time model (HBM) of the U.S. Environmental Protection Agency and Centers for Disease Control and Prevention Environmental Public Health Tracking Network (Figure 1) (21). The HBM combines ambient measurement data from the National Air Monitoring Stations/State and Local Air Monitoring Stations with gridded estimates fro…	n/a	not relevant, as exposure was not captured every year.	low	low	In 1984, 1986, and 1988, vital status was ascertained by study volunteers and confirmed by corresponding death certificates. After 1989, computerized linkage to the National Death Index was used (17). Through 2004, 743,543 (62.8%) participants were alive, 438,123 (37.0%) had died, and 2,921 (0.2%) were lost to follow-up or had follow-up terminated in September 1988 due to insufficient record link…	low	In 1984, 1986, and 1988, vital status was ascertained by study volunteers and confirmed by corresponding death certificates. After 1989, computerized linkage to the National Death Index was used (17). Through 2004, 743,543 (62.8%) participants were alive, 438,123 (37.0%) had died, and 2,921 (0.2%) were lost to follow-up or had follow-up terminated in September 1988 due to insufficient record link…	low	In 1984, 1986, and 1988, vital status was ascertained by study volunteers and confirmed by corresponding death certificates. After 1989, computerized linkage to the National Death Index was used (17). Through 2004, 743,543 (62.8%) participants were alive, 438,123 (37.0%) had died, and 2,921 (0.2%) were lost to follow-up or had follow-up terminated in September 1988 due to insufficient record link…	low	low	In 1984, 1986, and 1988, vital status was ascertained by study volunteers and confirmed by corresponding death certificates. After 1989, computerized linkage to the National Death Index was used (17). Through 2004, 743,543 (62.8%) participants were alive, 438,123 (37.0%) had died, and 2,921 (0.2%) were lost to follow-up or had follow-up terminated in September 1988 due to insufficient record link…	low	those without residence details were excluded	low	low	all hypotheses were tested and presented.	low
Turner 2016	ACS CPS-II	NO2	CVD	moderate	Age, sex, BMI, Smoking, SES plus many others incl diet, alcohol, occupational exposures but not physical activity	low	"A four-page, self-administered enrollment questionnaire was used to capture data on demographic, lifestyle, medical, and other factors" administered by	low	Cox proportional hazards model	moderate	low	Retrospective assignment using data derived from air pollution models	low	low	Hierarchical Bayesian space-time model for O3; LUR for NO2	low	Hierarchical Bayesian space-time model for O3; LUR for NO2	low	Moderately strong correlatin between O3 conc for current study period and previous study period (1997-2000). Comparison of HR for O3 and respiratory mortality inducating larger HR for more refined O3 estimates	n/a	not relevant, as exposure was not captured every year.	low	low	in 1984, 1986, and 1988, vital status was ascertained by study volunteers and confirmed by death certificates; after 1989, linkage to National Death Index	low	International Classification of Diseases (ICD) used	low	same method applied	low	low	A total of 669,046 participants were analyzed (see Figure E1 in the online supplement). The majority of exclusions were due to missing or invalid residence (n = 385,422) (20) or covariate (n = 130,119) data (Table E1).	low	Modelled concentrations complete exposures	low	low	all hypotheses were tested and presented.	low
Turner 2016	ACS CPS-II	NO2	IHD	moderate	Age, sex, BMI, Smoking, SES plus many others incl diet, alcohol, occupational exposures but not physical activity	low	"A four-page, self-administered enrollment questionnaire was used to capture data on demographic, lifestyle, medical, and other factors" administered by	low	Cox proportional hazards model	moderate	low	Retrospective assignment using data derived from air pollution models	low	low	Hierarchical Bayesian space-time model for O3; LUR for NO2	low	Hierarchical Bayesian space-time model for O3; LUR for NO2	low	Moderately strong correlatin between O3 conc for current study period and previous study period (1997-2000). Comparison of HR for O3 and respiratory mortality inducating larger HR for more refined O3 estimates	n/a	not relevant, as exposure was not captured every year.	low	low	in 1984, 1986, and 1988, vital status was ascertained by study volunteers and confirmed by death certificates; after 1989, linkage to National Death Index	low	International Classification of Diseases (ICD) used	low	same method applied	low	low	A total of 669,046 participants were analyzed (see Figure E1 in the online supplement). The majority of exclusions were due to missing or invalid residence (n = 385,422) (20) or covariate (n = 130,119) data (Table E1).	low	Modelled concentrations complete exposures	low	low	all hypotheses were tested and presented.	low
Turner 2016	ACS CPS-II	NO2	CBV	moderate	Age, sex, BMI, Smoking, SES plus many others incl diet, alcohol, occupational exposures but not physical activity	low	"A four-page, self-administered enrollment questionnaire was used to capture data on demographic, lifestyle, medical, and other factors" administered by	low	Cox proportional hazards model	moderate	low	Retrospective assignment using data derived from air pollution models	low	low	Hierarchical Bayesian space-time model for O3; LUR for NO2	low	Hierarchical Bayesian space-time model for O3; LUR for NO2	low	Moderately strong correlatin between O3 conc for current study period and previous study period (1997-2000). Comparison of HR for O3 and respiratory mortality inducating larger HR for more refined O3 estimates	n/a	not relevant, as exposure was not captured every year.	low	low	in 1984, 1986, and 1988, vital status was ascertained by study volunteers and confirmed by death certificates; after 1989, linkage to National Death Index	low	International Classification of Diseases (ICD) used	low	same method applied	low	low	A total of 669,046 participants were analyzed (see Figure E1 in the online supplement). The majority of exclusions were due to missing or invalid residence (n = 385,422) (20) or covariate (n = 130,119) data (Table E1).	low	Modelled concentrations complete exposures	low	low	all hypotheses were tested and presented.	low
Turner 2016	ACS CPS-II	NO2	LC	moderate	Age, sex, BMI, Smoking, SES plus many others incl diet, alcohol, occupational exposures but not physical activity	low	"A four-page, self-administered enrollment questionnaire was used to capture data on demographic, lifestyle, medical, and other factors" administered by	low	Cox proportional hazards model	moderate	low	Retrospective assignment using data derived from air pollution models	low	low	Hierarchical Bayesian space-time model for O3; LUR for NO2	low	Hierarchical Bayesian space-time model for O3; LUR for NO2	low	Moderately strong correlatin between O3 conc for current study period and previous study period (1997-2000). Comparison of HR for O3 and respiratory mortality inducating larger HR for more refined O3 estimates	n/a	not relevant, as exposure was not captured every year.	low	low	in 1984, 1986, and 1988, vital status was ascertained by study volunteers and confirmed by death certificates; after 1989, linkage to National Death Index	low	International Classification of Diseases (ICD) used	low	same method applied	low	low	A total of 669,046 participants were analyzed (see Figure E1 in the online supplement). The majority of exclusions were due to missing or invalid residence (n = 385,422) (20) or covariate (n = 130,119) data (Table E1).	low	Modelled concentrations complete exposures	low	low	all hypotheses were tested and presented.	low
Wang 2022	UK Biobank	NO2	ACM	moderate	"age, sex, race, UK Biobank assessment centre, Townsend deprivation index, alcohol consumption, smoking status (current, former, never, missing), BMI (kg/m2), physical activity (MET-minutes/week), HDS (0, 1, 2, 3, 4, 5), diabetes (yes/no) and hypertension. "No enrollement year and marital status.	low	Questionnaires	low	Cox proportional hazards model	moderate	low	" UK Biobank study is a national cohort study of half a million community-dwelling adults aged 40–69 years initiated in the UK from 2006 to 2010." Retrospective assignment of pollution concentrations to existing cohorts	low	low	"The Land Use Regression (LUR)-based model developed by the ESCAPE study group was adopted to estimate the annual average concentration of PM2.5, PM10, PM2.5–10, NO2 and Nox"	low	same method applied	low	mean of estimates for 2005,06,07 and 2010			low	low	linkage to mortality registries	low	Deaths were classified according to the International Classification of Diseases (ICD)	low	same method applied	low	low	Missing frequency not reported. Since the outcome was measured by linkage to mortality registries, missing data are unlikely.	low	Missing frequency not reported. Since the exposure was estimated by linkage to residential addresses, missing data are likely to be infrequent. Same is deducted from the sample size noted in Table 1.	low	low	reported hypothesis and present all results	low
Wang 2022	UK Biobank	NO2	CVD	moderate	"age, sex, race, UK Biobank assessment centre, Townsend deprivation index, alcohol consumption, smoking status (current, former, never, missing), BMI (kg/m2), physical activity (MET-minutes/week), HDS (0, 1, 2, 3, 4, 5), diabetes (yes/no) and hypertension. "No enrollement year and marital status.	low	Questionnaires	low	Cox proportional hazards model	moderate	low	" UK Biobank study is a national cohort study of half a million community-dwelling adults aged 40–69 years initiated in the UK from 2006 to 2010." Retrospective assignment of pollution concentrations to existing cohorts	low	low	"The Land Use Regression (LUR)-based model developed by the ESCAPE study group was adopted to estimate the annual average concentration of PM2.5, PM10, PM2.5–10, NO2 and Nox"	low	same method applied	low	mean of estimates for 2005,06,07 and 2010			low	low	linkage to mortality registries	low	Deaths were classified according to the International Classification of Diseases (ICD)	low	same method applied	low	low	Missing frequency not reported. Since the outcome was measured by linkage to mortality registries, missing data are unlikely.	low	Missing frequency not reported. Since the exposure was estimated by linkage to residential addresses, missing data are likely to be infrequent. Same is deducted from the sample size noted in Table 1.	low	low	reported hypothesis and present all results	low
Wang 2022	UK Biobank	NO2	IHD	moderate	"age, sex, race, UK Biobank assessment centre, Townsend deprivation index, alcohol consumption, smoking status (current, former, never, missing), BMI (kg/m2), physical activity (MET-minutes/week), HDS (0, 1, 2, 3, 4, 5), diabetes (yes/no) and hypertension. "No enrollement year and marital status.	low	Questionnaires	low	Cox proportional hazards model	moderate	low	" UK Biobank study is a national cohort study of half a million community-dwelling adults aged 40–69 years initiated in the UK from 2006 to 2010." Retrospective assignment of pollution concentrations to existing cohorts	low	low	"The Land Use Regression (LUR)-based model developed by the ESCAPE study group was adopted to estimate the annual average concentration of PM2.5, PM10, PM2.5–10, NO2 and Nox"	low	same method applied	low	mean of estimates for 2005,06,07 and 2010			low	low	linkage to mortality registries	low	Deaths were classified according to the International Classification of Diseases (ICD)	low	same method applied	low	low	Missing frequency not reported. Since the outcome was measured by linkage to mortality registries, missing data are unlikely.	low	Missing frequency not reported. Since the exposure was estimated by linkage to residential addresses, missing data are likely to be infrequent. Same is deducted from the sample size noted in Table 1.	low	low	reported hypothesis and present all results	low
Wang 2022	UK Biobank	NO2	CBV	moderate	"age, sex, race, UK Biobank assessment centre, Townsend deprivation index, alcohol consumption, smoking status (current, former, never, missing), BMI (kg/m2), physical activity (MET-minutes/week), HDS (0, 1, 2, 3, 4, 5), diabetes (yes/no) and hypertension. "No enrollement year and marital status.	low	Questionnaires	low	Cox proportional hazards model	moderate	low	" UK Biobank study is a national cohort study of half a million community-dwelling adults aged 40–69 years initiated in the UK from 2006 to 2010." Retrospective assignment of pollution concentrations to existing cohorts	low	low	"The Land Use Regression (LUR)-based model developed by the ESCAPE study group was adopted to estimate the annual average concentration of PM2.5, PM10, PM2.5–10, NO2 and Nox"	low	same method applied	low	mean of estimates for 2005,06,07 and 2010			low	low	linkage to mortality registries	low	Deaths were classified according to the International Classification of Diseases (ICD)	low	same method applied	low	low	Missing frequency not reported. Since the outcome was measured by linkage to mortality registries, missing data are unlikely.	low	Missing frequency not reported. Since the exposure was estimated by linkage to residential addresses, missing data are likely to be infrequent. Same is deducted from the sample size noted in Table 1.	low	low	reported hypothesis and present all results	low
Wang 2023	CHARLS	NO2	ACM	moderate	"In consistency with previous studies (Shi et al., 2022; Stieb et al., 2021),we considered a series of potential confounders, including demographic characteristics (e.g., sex, age, education attainment, marital status), behavior factors (e.g., smoking and alcohol drinking), physical conditions (e.g., chronic diseases and body-mass index [BMI]), and geographic distribution (residence and region)."…	low	Questionnaires	low	Cox proportional hazards model	moderate	low	"The data of this study was derived from the China Health and Retirement Longitudinal Study (CHARLS), an ongoing national survey for persons 45 years of age and older in mainland of China. Study participants of "CHARLS were chosen from 450 communities at 150 country-level units within 28 provinces through multistage probability sampling (Chen et al.,2015; Zhao et al., 2014). The baseline survey a…	low	low	"The ChinaHigh NO2 data of monthly ground-level NO2 concentration during 2005–2018 were obtained from the China High Air Pollutants (CHAP) database (https://weijing-rs.github.io/product.html, accessed on April 14th, 2022), a full-coverage and high-quality gridded data with a spatial resolution of 0.25°×0.25°. The dataset was originally generated from OMI Tropospheric NO2 products based on satelli…	low	same method applied	low	time-varying			low	low	"Verbal autopsies were used to identify the death information of deceased CHARLS participants (Chen et al., 2015), which were ascertained from their family members in consequent interviews". Retrospective assignment of exposures	moderate	interviews with relatives	low	same method applied	moderate	low	n=25 invalid death dates (only)	low	Missing frequency not reported. Since the exposure was estimated by linkage to census area, missing data are likely unlikely.	low	low	reported hypothesis and present all results	low
Weichenthal 2017	CanCHEC	NO2	RESP	high	Age, sex, SES (income, education), marital status, minority status but no exercise, diet, BMI, smoking	low	2001 Census long-form questionnaire	low	Cox proportional hazards model	high	low	20% sample, retrospective assignment of air pollution concentrations	low	low	ModelsOutdoor NO2 concentrations were estimated using the 2006 annual mean from a national land use regression model that used National Air Pollution Surveillance (NAPS) fixed-site monitoring data combined with satellite NO2 estimates, road length within 10 km, industrial land use areas within various buffers, and mean summer rainfall21. Ground-level NO2 estimates were derived using GEOS-Chem fro…	low	Models used - see above	n/a	Not known	n/a	not relevant, as exposure was not captured every year.	low	low	Retrospective assignment of pollution concentrations to cohort members	low	Amalgamated Mortality Database used to determine mortality irrespective of modelled exposure	low	Amalgamated Mortality Database used to determine mortality irrespective of modelled exposure	low	low	Amalgamated Mortality Database used to determine mortality	low	Respondents who were not assigned air pollution estimates due to living outside the boundaries of air pollution models were excluded (n = 86,100) as were those less than 25 years of age or older than 90 years (n = 319,900 additional persons excluded).	low	low	all hypotheses were tested and presented.	low
Weichenthal 2017	CanCHEC	O3 Peak/Warm	RESP	high	Age, sex, SES (income, education), marital status, minority status but no exercise, diet, BMI, smoking	low	2001 Census long-form questionnaire	low	Cox proportional hazards model	high	low	20% sample, retrospective assignment of air pollution concentrations	low	low	ModelsOutdoor NO2 concentrations were estimated using the 2006 annual mean from a national land use regression model that used National Air Pollution Surveillance (NAPS) fixed-site monitoring data combined with satellite NO2 estimates, road length within 10 km, industrial land use areas within various buffers, and mean summer rainfall21. Ground-level NO2 estimates were derived using GEOS-Chem fro…	low	Models used - see above	n/a	Not known	n/a	not relevant, as exposure was not captured every year.	low	low	Retrospective assignment of pollution concentrations to cohort members	low	Amalgamated Mortality Database used to determine mortality irrespective of modelled exposure	low	Amalgamated Mortality Database used to determine mortality irrespective of modelled exposure	low	low	Amalgamated Mortality Database used to determine mortality	low	Respondents who were not assigned air pollution estimates due to living outside the boundaries of air pollution models were excluded (n = 86,100) as were those less than 25 years of age or older than 90 years (n = 319,900 additional persons excluded).	low	low	all hypotheses were tested and presented.	low
Yang 2018	EHS	NO2	ACM	moderate	Age, sex, BMI, Smoking, SES, physical activity, no diet, marital status, ethnicity	low	Structured interview "Information on socio-demographics, lifestyle, and disease history was collected by doctors and registered nurses"	low	Cox proportional hazards model	moderate	low	Retrospective assignment of NO2. Participants were volunteers and may be more health conscious and may be less prone to effects of air pollution and so may not be generalisable to elderly population. But bias would need participants to be exposed to lower pollution levels than general population and this is not clear. So assume RoB low.	low	low	"The LUR models were derived from street level measurements collected during two sampling campaigns conducted in 2014 and 2015." "Measurements of NO2 were collected with passive samplers at ~100 locations" "The NO2 Model (R2=0.46, RMSE=28 μg/m3) included length of elevated roads, building volume density, industrial land use and population density as predictors"	low	LUR models used for all exposures	low	Particpants baseline year used. Authors argued that in HK geographical stability suggest stability in spatial variability in air pollution	n/a	not relevant, as exposure was not captured every year.	low	low	Retrospective assignment	low	Majority of deaths in hospital "facilitating the consistent and accurate ascertainment of death" "Record linkage to the death registry (via Hong Kong Identification Number) was used to examine mortality"	low	Assumed	low	low	Assumed	low	Modelled concentrations	low	low	all hypotheses were tested and presented.	low
Yang 2018	EHS	NO2	RESP	moderate	Age, sex, BMI, Smoking, SES, physical activity, no diet, marital status, ethnicity	low	Structured interview "Information on socio-demographics, lifestyle, and disease history was collected by doctors and registered nurses"	low	Cox proportional hazards model	moderate	low	Retrospective assignment of NO2. Participants were volunteers and may be more health conscious and may be less prone to effects of air pollution and so may not be generalisable to elderly population. But bias would need participants to be exposed to lower pollution levels than general population and this is not clear. So assume RoB low.	low	low	"The LUR models were derived from street level measurements collected during two sampling campaigns conducted in 2014 and 2015." "Measurements of NO2 were collected with passive samplers at ~100 locations" "The NO2 Model (R2=0.46, RMSE=28 μg/m3) included length of elevated roads, building volume density, industrial land use and population density as predictors"	low	LUR models used for all exposures	low	Particpants baseline year used. Authors argued that in HK geographical stability suggest stability in spatial variability in air pollution	n/a	not relevant, as exposure was not captured every year.	low	low	Retrospective assignment	low	Majority of deaths in hospital "facilitating the consistent and accurate ascertainment of death" "Record linkage to the death registry (via Hong Kong Identification Number) was used to examine mortality"	low	Assumed	low	low	Assumed	low	Modelled concentrations	low	low	all hypotheses were tested and presented.	low
Yang 2018	EHS	NO2	COPD	moderate	Age, sex, BMI, Smoking, SES, physical activity, no diet, marital status, ethnicity	low	Structured interview "Information on socio-demographics, lifestyle, and disease history was collected by doctors and registered nurses"	low	Cox proportional hazards model	moderate	low	Retrospective assignment of NO2. Participants were volunteers and may be more health conscious and may be less prone to effects of air pollution and so may not be generalisable to elderly population. But bias would need participants to be exposed to lower pollution levels than general population and this is not clear. So assume RoB low.	low	low	"The LUR models were derived from street level measurements collected during two sampling campaigns conducted in 2014 and 2015." "Measurements of NO2 were collected with passive samplers at ~100 locations" "The NO2 Model (R2=0.46, RMSE=28 μg/m3) included length of elevated roads, building volume density, industrial land use and population density as predictors"	low	LUR models used for all exposures	low	Particpants baseline year used. Authors argued that in HK geographical stability suggest stability in spatial variability in air pollution	n/a	not relevant, as exposure was not captured every year.	low	low	Retrospective assignment	low	Majority of deaths in hospital "facilitating the consistent and accurate ascertainment of death" "Record linkage to the death registry (via Hong Kong Identification Number) was used to examine mortality"	low	Assumed	low	low	Assumed	low	Modelled concentrations	low	low	all hypotheses were tested and presented.	low
Yang 2018	EHS	NO2	ALRI	moderate	Age, sex, BMI, Smoking, SES, physical activity, no diet, marital status, ethnicity	low	Structured interview "Information on socio-demographics, lifestyle, and disease history was collected by doctors and registered nurses"	low	Cox proportional hazards model	moderate	low	Retrospective assignment of NO2. Participants were volunteers and may be more health conscious and may be less prone to effects of air pollution and so may not be generalisable to elderly population. But bias would need participants to be exposed to lower pollution levels than general population and this is not clear. So assume RoB low.	low	low	"The LUR models were derived from street level measurements collected during two sampling campaigns conducted in 2014 and 2015." "Measurements of NO2 were collected with passive samplers at ~100 locations" "The NO2 Model (R2=0.46, RMSE=28 μg/m3) included length of elevated roads, building volume density, industrial land use and population density as predictors"	low	LUR models used for all exposures	low	Particpants baseline year used. Authors argued that in HK geographical stability suggest stability in spatial variability in air pollution	n/a	not relevant, as exposure was not captured every year.	low	low	Retrospective assignment	low	Majority of deaths in hospital "facilitating the consistent and accurate ascertainment of death" "Record linkage to the death registry (via Hong Kong Identification Number) was used to examine mortality"	low	Assumed	low	low	Assumed	low	Modelled concentrations	low	low	all hypotheses were tested and presented.	low
Yang 2018	EHS	NO2	CVD	moderate	Age, sex, BMI, Smoking, SES, physical activity, no diet, marital status, ethnicity	low	Structured interview "Information on socio-demographics, lifestyle, and disease history was collected by doctors and registered nurses"	low	Cox proportional hazards model	moderate	low	Retrospective assignment of NO2. Partiipants were volunteers and may be more health conscious and may be less prone to effects of air pollution and so may not be generalisable to elderly population. But bias would need participants to be exposed to lower pollution levels than general population and this is not clear. So assume RoB low.	low	low	"The LUR models were derived from street level measurements collected during two sampling campaigns conducted in 2014 and 2015." "Measurements of NO2 were collected with passive samplers at ~100 locations" "The NO2 Model (R2=0.46, RMSE=28 μg/m3) included length of elevated roads, building volume density, industrial land use and population density as predictors"	low	LUR models used for all exposures	low	Particpants baseline year used. Authors argued that in HK geographical stability suggest stability in spatial variability in air pollution	n/a	not relevant, as exposure was not captured every year.	low	low	linkage to mortality registries	low	Deaths were classified according to the International Classification of Diseases (ICD)	low	same method applied	low	low	Assumed	low	Modelled concentrations	low	low	all hypotheses were tested and presented.	low
Yang 2018	EHS	NO2	IHD	moderate	Age, sex, BMI, Smoking, SES, physical activity, no diet, marital status, ethnicity	low	Structured interview "Information on socio-demographics, lifestyle, and disease history was collected by doctors and registered nurses"	low	Cox proportional hazards model	moderate	low	Retrospective assignment of NO2. Partiipants were volunteers and may be more health conscious and may be less prone to effects of air pollution and so may not be generalisable to elderly population. But bias would need participants to be exposed to lower pollution levels than general population and this is not clear. So assume RoB low.	low	low	"The LUR models were derived from street level measurements collected during two sampling campaigns conducted in 2014 and 2015." "Measurements of NO2 were collected with passive samplers at ~100 locations" "The NO2 Model (R2=0.46, RMSE=28 μg/m3) included length of elevated roads, building volume density, industrial land use and population density as predictors"	low	LUR models used for all exposures	low	Particpants baseline year used. Authors argued that in HK geographical stability suggest stability in spatial variability in air pollution	n/a	not relevant, as exposure was not captured every year.	low	low	linkage to mortality registries	low	Deaths were classified according to the International Classification of Diseases (ICD)	low	same method applied	low	low	Assumed	low	Modelled concentrations	low	low	all hypotheses were tested and presented.	low
Yang 2018	EHS	NO2	CBV	moderate	Age, sex, BMI, Smoking, SES, physical activity, no diet, marital status, ethnicity	low	Structured interview "Information on socio-demographics, lifestyle, and disease history was collected by doctors and registered nurses"	low	Cox proportional hazards model	moderate	low	Retrospective assignment of NO2. Partiipants were volunteers and may be more health conscious and may be less prone to effects of air pollution and so may not be generalisable to elderly population. But bias would need participants to be exposed to lower pollution levels than general population and this is not clear. So assume RoB low.	low	low	"The LUR models were derived from street level measurements collected during two sampling campaigns conducted in 2014 and 2015." "Measurements of NO2 were collected with passive samplers at ~100 locations" "The NO2 Model (R2=0.46, RMSE=28 μg/m3) included length of elevated roads, building volume density, industrial land use and population density as predictors"	low	LUR models used for all exposures	low	Particpants baseline year used. Authors argued that in HK geographical stability suggest stability in spatial variability in air pollution	n/a	not relevant, as exposure was not captured every year.	low	low	linkage to mortality registries	low	Deaths were classified according to the International Classification of Diseases (ICD)	low	same method applied	low	low	Assumed	low	Modelled concentrations	low	low	all hypotheses were tested and presented.	low
Yorifuji 2013	Shizuoka Elderly Cohort	NO2	ACM	moderate	Age, sex, BMI, Smoking, SES, no marital status, ethnicity, physical activity etc.	low	"The self-completed questionnaire included age, sex, smoking habit (non-; ex-; and current smoker), body weight, height, current medical history (hypertension, diabetes mellitus, and so on), financial capability, and other characteristics. Socioeconomic status was assessed by asking whether participants considered themselves to be financially capable, with the possible answers being non-capable o…	low	Cox proportional hazards model	moderate	moderate	Loss to follow up a limitation of the study posibly introducing selection bias (subjects lost were older, smokers, less financially capable and tended to live in higher polluted areas) and may have led to underestimation of effect	moderate	low	"we modeled annual individual NO2 exposure during April 1996 to March 2009 using a Land Use Regression (LUR) model." "Geographic variables of interest were listed as follows: road type [distance from major road, number of major roads within circular buffers]; traffic intensity [road density of large roads (≥13 m) and of medium roads (5.5–13 m) within circular buffers, traffic counts (of cars, bus…	low	LUR models for all concentrations	low	Time varying exposure used	n/a	not relevant, as exposure was not captured every year.	low	low	Retrospective assignment of concentrations	low	Admin database used	low	Admin database used	low	low	"Those who were lost to follow-up during 1999 to 2002 tended to be older, current smoker, and financially non-capable compared to survivors." - not necessarily related to estimated exposure	low	Modelled concentrations though some negative concentrations predicted by model	low	low	all hypotheses were tested and presented.	low
Yorifuji 2013	Shizuoka Elderly Cohort	NO2	RESP	moderate	Age, sex, BMI, Smoking, SES, no marital status, ethnicity, physical activity etc.	low	"The self-completed questionnaire included age, sex, smoking habit (non-; ex-; and current smoker), body weight, height, current medical history (hypertension, diabetes mellitus, and so on), financial capability, and other characteristics. Socioeconomic status was assessed by asking whether participants considered themselves to be financially capable, with the possible answers being non-capable o…	low	Cox proportional hazards model	moderate	moderate	Loss to follow up a limitation of the study posibly introducing selection bias (subjects lost were older, smokers, less financially capable and tended to live in higher polluted areas) and may have led to underestimation of effect	moderate	low	"we modeled annual individual NO2 exposure during April 1996 to March 2009 using a Land Use Regression (LUR) model." "Geographic variables of interest were listed as follows: road type [distance from major road, number of major roads within circular buffers]; traffic intensity [road density of large roads (≥13 m) and of medium roads (5.5–13 m) within circular buffers, traffic counts (of cars, bus…	low	LUR models for all concentrations	low	Time varying exposure used	n/a	not relevant, as exposure was not captured every year.	low	low	Retrospective assignment of concentrations	low	Admin database used	low	Admin database used	low	low	"Those who were lost to follow-up during 1999 to 2002 tended to be older, current smoker, and financially non-capable compared to survivors." - not necessarily related to estimated exposure	low	Modelled concentrations though some negative concentrations predicted by model	low	low	all hypotheses were tested and presented.	low
Yorifuji 2013	Shizuoka Elderly Cohort	NO2	COPD	moderate	Age, sex, BMI, Smoking, SES, no marital status, ethnicity, physical activity etc.	low	"The self-completed questionnaire included age, sex, smoking habit (non-; ex-; and current smoker), body weight, height, current medical history (hypertension, diabetes mellitus, and so on), financial capability, and other characteristics. Socioeconomic status was assessed by asking whether participants considered themselves to be financially capable, with the possible answers being non-capable o…	low	Cox proportional hazards model	moderate	moderate	Loss to follow up a limitation of the study posibly introducing selection bias (subjects lost were older, smokers, less financially capable and tended to live in higher polluted areas) and may have led to underestimation of effect	moderate	low	"we modeled annual individual NO2 exposure during April 1996 to March 2009 using a Land Use Regression (LUR) model." "Geographic variables of interest were listed as follows: road type [distance from major road, number of major roads within circular buffers]; traffic intensity [road density of large roads (≥13 m) and of medium roads (5.5–13 m) within circular buffers, traffic counts (of cars, bus…	low	LUR models for all concentrations	low	Time varying exposure used	n/a	not relevant, as exposure was not captured every year.	low	low	Retrospective assignment of concentrations	low	Admin database used	low	Admin database used	low	low	"Those who were lost to follow-up during 1999 to 2002 tended to be older, current smoker, and financially non-capable compared to survivors." - not necessarily related to estimated exposure	low	Modelled concentrations though some negative concentrations predicted by model	low	low	all hypotheses were tested and presented.	low
Yorifuji 2013	Shizuoka Elderly Cohort	NO2	ALRI	moderate	Age, sex, BMI, Smoking, SES, no marital status, ethnicity, physical activity etc.	low	"The self-completed questionnaire included age, sex, smoking habit (non-; ex-; and current smoker), body weight, height, current medical history (hypertension, diabetes mellitus, and so on), financial capability, and other characteristics. Socioeconomic status was assessed by asking whether participants considered themselves to be financially capable, with the possible answers being non-capable o…	low	Cox proportional hazards model	moderate	moderate	Loss to follow up a limitation of the study posibly introducing selection bias (subjects lost were older, smokers, less financially capable and tended to live in higher polluted areas) and may have led to underestimation of effect	moderate	low	"we modeled annual individual NO2 exposure during April 1996 to March 2009 using a Land Use Regression (LUR) model." "Geographic variables of interest were listed as follows: road type [distance from major road, number of major roads within circular buffers]; traffic intensity [road density of large roads (≥13 m) and of medium roads (5.5–13 m) within circular buffers, traffic counts (of cars, bus…	low	LUR models for all concentrations	low	Time varying exposure used	n/a	not relevant, as exposure was not captured every year.	low	low	Retrospective assignment of concentrations	low	Admin database used	low	Admin database used	low	low	"Those who were lost to follow-up during 1999 to 2002 tended to be older, current smoker, and financially non-capable compared to survivors." - not necessarily related to estimated exposure	low	Modelled concentrations though some negative concentrations predicted by model	low	low	all hypotheses were tested and presented.	low
Yorifuji 2020	Okayama City cohort	NO2	ACM	moderate	"age, sex, examination year, hypertension, diabetes, effort to reduce salt intake, effort to consume more vegetable, alcohol consumption, current smoking status, regular exercise, height, body mass index, height and total cholesterol, further for proportion of white-color workers in the census area". No ethnicity so moderate, but considering the number of covariates and the city is Okayama probab…	low	self-reported during health check ups (and clinical data)	low	Cox proportional hazards model	moderate	low	"The health checkups were conducted for residents aged N40 years to check medical conditions. The residents eligible for the basic health checkups were those covered by National Health Insurance, which is one of two types of health insurance system available in Japan,while the other is Employee's Health Insurance (employment-based health insurance). For example, about 50.4% of the residents in Ok…	low	low	"We used annual modeled NO2 data from 2006 and 2007 obtained from the LUR model as the main air pollutant.	low	same method applied	low	"We assigned the modeled NO2 levels in each census area to the participants based on the census areawhere the participants lived.We then used the average levels of the concentrations in 2006 and 2007 as the main exposure indicator."			low	low	linkage to mortality registries	low	Deaths were classified according to the International Classification of Diseases (ICD)	low	same method applied	low	low	n=22 out of 76,591	low	Missing frequency not reported. Since the exposure was estimated by linkage to vity level, missing data are likely unlikely.	low	low	reported hypothesis and present all results	low
Yorifuji 2020	Okayama City cohort	NO2	CVD	moderate	"age, sex, examination year, hypertension, diabetes, effort to reduce salt intake, effort to consume more vegetable, alcohol consumption, current smoking status, regular exercise, height, body mass index, height and total cholesterol, further for proportion of white-color workers in the census area". No ethnicity so moderate, but considering the number of covariates and the city is Okayama probab…	low	self-reported during health check ups (and clinical data)	low	Cox proportional hazards model	moderate	low	"The health checkups were conducted for residents aged N40 years to check medical conditions. The residents eligible for the basic health checkups were those covered by National Health Insurance, which is one of two types of health insurance system available in Japan,while the other is Employee's Health Insurance (employment-based health insurance). For example, about 50.4% of the residents in Ok…	low	low	"We used annual modeled NO2 data from 2006 and 2007 obtained from the LUR model as the main air pollutant.	low	same method applied	low	"We assigned the modeled NO2 levels in each census area to the participants based on the census areawhere the participants lived.We then used the average levels of the concentrations in 2006 and 2007 as the main exposure indicator."			low	low	linkage to mortality registries	low	Deaths were classified according to the International Classification of Diseases (ICD)	low	same method applied	low	low	n=22 out of 76,591	low	Missing frequency not reported. Since the exposure was estimated by linkage to vity level, missing data are likely unlikely.	low	low	reported hypothesis and present all results	low
Yorifuji 2020	Okayama City cohort	NO2	RESP	moderate	"age, sex, examination year, hypertension, diabetes, effort to reduce salt intake, effort to consume more vegetable, alcohol consumption, current smoking status, regular exercise, height, body mass index, height and total cholesterol, further for proportion of white-color workers in the census area". No ethnicity so moderate, but considering the number of covariates and the city is Okayama probab…	low	self-reported during health check ups (and clinical data)	low	Cox proportional hazards model	moderate	low	"The health checkups were conducted for residents aged N40 years to check medical conditions. The residents eligible for the basic health checkups were those covered by National Health Insurance, which is one of two types of health insurance system available in Japan,while the other is Employee's Health Insurance (employment-based health insurance). For example, about 50.4% of the residents in Ok…	low	low	"We used annual modeled NO2 data from 2006 and 2007 obtained from the LUR model as the main air pollutant.	low	same method applied	low	"We assigned the modeled NO2 levels in each census area to the participants based on the census areawhere the participants lived.We then used the average levels of the concentrations in 2006 and 2007 as the main exposure indicator."			low	low	linkage to mortality registries	low	Deaths were classified according to the International Classification of Diseases (ICD)	low	same method applied	low	low	n=22 out of 76,591	low	Missing frequency not reported. Since the exposure was estimated by linkage to vity level, missing data are likely unlikely.	low	low	reported hypothesis and present all results	low
Yorifuji 2020	Okayama City cohort	NO2	COPD	moderate	"age, sex, examination year, hypertension, diabetes, effort to reduce salt intake, effort to consume more vegetable, alcohol consumption, current smoking status, regular exercise, height, body mass index, height and total cholesterol, further for proportion of white-color workers in the census area". No ethnicity so moderate, but considering the number of covariates and the city is Okayama probab…	low	self-reported during health check ups (and clinical data)	low	Cox proportional hazards model	moderate	low	"The health checkups were conducted for residents aged N40 years to check medical conditions. The residents eligible for the basic health checkups were those covered by National Health Insurance, which is one of two types of health insurance system available in Japan,while the other is Employee's Health Insurance (employment-based health insurance). For example, about 50.4% of the residents in Ok…	low	low	"We used annual modeled NO2 data from 2006 and 2007 obtained from the LUR model as the main air pollutant.	low	same method applied	low	"We assigned the modeled NO2 levels in each census area to the participants based on the census areawhere the participants lived.We then used the average levels of the concentrations in 2006 and 2007 as the main exposure indicator."			low	low	linkage to mortality registries	low	Deaths were classified according to the International Classification of Diseases (ICD)	low	same method applied	low	low	n=22 out of 76,591	low	Missing frequency not reported. Since the exposure was estimated by linkage to vity level, missing data are likely unlikely.	low	low	reported hypothesis and present all results	low
Yorifuji 2020	Okayama City cohort	NO2	ALRI	moderate	"age, sex, examination year, hypertension, diabetes, effort to reduce salt intake, effort to consume more vegetable, alcohol consumption, current smoking status, regular exercise, height, body mass index, height and total cholesterol, further for proportion of white-color workers in the census area". No ethnicity so moderate, but considering the number of covariates and the city is Okayama probab…	low	self-reported during health check ups (and clinical data)	low	Cox proportional hazards model	moderate	low	"The health checkups were conducted for residents aged N40 years to check medical conditions. The residents eligible for the basic health checkups were those covered by National Health Insurance, which is one of two types of health insurance system available in Japan,while the other is Employee's Health Insurance (employment-based health insurance). For example, about 50.4% of the residents in Ok…	low	low	"We used annual modeled NO2 data from 2006 and 2007 obtained from the LUR model as the main air pollutant.	low	same method applied	low	"We assigned the modeled NO2 levels in each census area to the participants based on the census areawhere the participants lived.We then used the average levels of the concentrations in 2006 and 2007 as the main exposure indicator."			low	low	linkage to mortality registries	low	Deaths were classified according to the International Classification of Diseases (ICD)	low	same method applied	low	low	n=22 out of 76,591	low	Missing frequency not reported. Since the exposure was estimated by linkage to vity level, missing data are likely unlikely.	low	low	reported hypothesis and present all results	low
Yorifuji 2020	Okayama City cohort	NO2	IHD	moderate	"age, sex, examination year, hypertension, diabetes, effort to reduce salt intake, effort to consume more vegetable, alcohol consumption, current smoking status, regular exercise, height, body mass index, height and total cholesterol, further for proportion of white-color workers in the census area". No ethnicity so moderate, but considering the number of covariates and the city is Okayama probab…	low	self-reported during health check ups (and clinical data)	low	Cox proportional hazards model	moderate	low	"The health checkups were conducted for residents aged N40 years to check medical conditions. The residents eligible for the basic health checkups were those covered by National Health Insurance, which is one of two types of health insurance system available in Japan,while the other is Employee's Health Insurance (employment-based health insurance). For example, about 50.4% of the residents in Ok…	low	low	"We used annual modeled NO2 data from 2006 and 2007 obtained from the LUR model as the main air pollutant.	low	same method applied	low	"We assigned the modeled NO2 levels in each census area to the participants based on the census areawhere the participants lived.We then used the average levels of the concentrations in 2006 and 2007 as the main exposure indicator."			low	low	linkage to mortality registries	low	Deaths were classified according to the International Classification of Diseases (ICD)	low	same method applied	low	low	n=22 out of 76,591	low	Missing frequency not reported. Since the exposure was estimated by linkage to vity level, missing data are likely unlikely.	low	low	reported hypothesis and present all results	low
Yorifuji 2020	Okayama City cohort	NO2	CBV	moderate	"age, sex, examination year, hypertension, diabetes, effort to reduce salt intake, effort to consume more vegetable, alcohol consumption, current smoking status, regular exercise, height, body mass index, height and total cholesterol, further for proportion of white-color workers in the census area". No ethnicity so moderate, but considering the number of covariates and the city is Okayama probab…	low	self-reported during health check ups (and clinical data)	low	Cox proportional hazards model	moderate	low	"The health checkups were conducted for residents aged N40 years to check medical conditions. The residents eligible for the basic health checkups were those covered by National Health Insurance, which is one of two types of health insurance system available in Japan,while the other is Employee's Health Insurance (employment-based health insurance). For example, about 50.4% of the residents in Ok…	low	low	"We used annual modeled NO2 data from 2006 and 2007 obtained from the LUR model as the main air pollutant.	low	same method applied	low	"We assigned the modeled NO2 levels in each census area to the participants based on the census areawhere the participants lived.We then used the average levels of the concentrations in 2006 and 2007 as the main exposure indicator."			low	low	linkage to mortality registries	low	Deaths were classified according to the International Classification of Diseases (ICD)	low	same method applied	low	low	n=22 out of 76,591	low	Missing frequency not reported. Since the exposure was estimated by linkage to vity level, missing data are likely unlikely.	low	low	reported hypothesis and present all results	low
Yorifuji 2020	Okayama City cohort	NO2	LC	moderate	"age, sex, examination year, hypertension, diabetes, effort to reduce salt intake, effort to consume more vegetable, alcohol consumption, current smoking status, regular exercise, height, body mass index, height and total cholesterol, further for proportion of white-color workers in the census area". No ethnicity so moderate, but considering the number of covariates and the city is Okayama probab…	low	self-reported during health check ups (and clinical data)	low	Cox proportional hazards model	moderate	low	"The health checkups were conducted for residents aged N40 years to check medical conditions. The residents eligible for the basic health checkups were those covered by National Health Insurance, which is one of two types of health insurance system available in Japan,while the other is Employee's Health Insurance (employment-based health insurance). For example, about 50.4% of the residents in Ok…	low	low	"We used annual modeled NO2 data from 2006 and 2007 obtained from the LUR model as the main air pollutant.	low	same method applied	low	"We assigned the modeled NO2 levels in each census area to the participants based on the census areawhere the participants lived.We then used the average levels of the concentrations in 2006 and 2007 as the main exposure indicator."			low	low	linkage to mortality registries	low	Deaths were classified according to the International Classification of Diseases (ICD)	low	same method applied	low	low	n=22 out of 76,591	low	Missing frequency not reported. Since the exposure was estimated by linkage to vity level, missing data are likely unlikely.	low	low	reported hypothesis and present all results	low
Yorifuji 2013	Shizuoka Elderly Cohort	NO2	CVD	moderate	Age, sex, BMI, Smoking, SES, no marital status, ethnicity, physical activity etc.	low	"The self-completed questionnaire included age, sex, smoking habit (non-; ex-; and current smoker), body weight, height, current medical history (hypertension, diabetes mellitus, and so on), financial capability, and other characteristics. Socioeconomic status was assessed by asking whether participants considered themselves to be financially capable, with the possible answers being non-capable o…	low	Cox proportional hazards model	moderate	moderate	Loss to follow up a limitation of the study posibly introducing selection bias (subjects lost were older, smokers, less financially capable and tended to live in higher polluted areas) and may have led to underestimation of effect	moderate	low	"we modeled annual individual NO2 exposure during April 1996 to March 2009 using a Land Use Regression (LUR) model." "Geographic variables of interest were listed as follows: road type [distance from major road, number of major roads within circular buffers]; traffic intensity [road density of large roads (≥13 m) and of medium roads (5.5–13 m) within circular buffers, traffic counts (of cars, bus…	low	LUR models for all concentrations	low	Time varying exposure used	n/a	not relevant, as exposure was not captured every year.	low	low	Retrospective assignment of concentrations	low	Admin database used	low	Admin database used	low	low	"Those who were lost to follow-up during 1999 to 2002 tended to be older, current smoker, and financially non-capable compared to survivors." - not necessarily related to estimated exposure	low	Modelled concentrations though some negative concentrations predicted by model	low	low	all hypotheses were tested and presented.	low
Yorifuji 2013	Shizuoka Elderly Cohort	NO2	IHD	moderate	Age, sex, BMI, Smoking, SES, no marital status, ethnicity, physical activity etc.	low	"The self-completed questionnaire included age, sex, smoking habit (non-; ex-; and current smoker), body weight, height, current medical history (hypertension, diabetes mellitus, and so on), financial capability, and other characteristics. Socioeconomic status was assessed by asking whether participants considered themselves to be financially capable, with the possible answers being non-capable o…	low	Cox proportional hazards model	moderate	moderate	Loss to follow up a limitation of the study posibly introducing selection bias (subjects lost were older, smokers, less financially capable and tended to live in higher polluted areas) and may have led to underestimation of effect	moderate	low	"we modeled annual individual NO2 exposure during April 1996 to March 2009 using a Land Use Regression (LUR) model." "Geographic variables of interest were listed as follows: road type [distance from major road, number of major roads within circular buffers]; traffic intensity [road density of large roads (≥13 m) and of medium roads (5.5–13 m) within circular buffers, traffic counts (of cars, bus…	low	LUR models for all concentrations	low	Time varying exposure used	n/a	not relevant, as exposure was not captured every year.	low	low	Retrospective assignment of concentrations	low	Admin database used	low	Admin database used	low	low	"Those who were lost to follow-up during 1999 to 2002 tended to be older, current smoker, and financially non-capable compared to survivors." - not necessarily related to estimated exposure	low	Modelled concentrations though some negative concentrations predicted by model	low	low	all hypotheses were tested and presented.	low
Yorifuji 2013	Shizuoka Elderly Cohort	NO2	CBV	moderate	Age, sex, BMI, Smoking, SES, no marital status, ethnicity, physical activity etc.	low	"The self-completed questionnaire included age, sex, smoking habit (non-; ex-; and current smoker), body weight, height, current medical history (hypertension, diabetes mellitus, and so on), financial capability, and other characteristics. Socioeconomic status was assessed by asking whether participants considered themselves to be financially capable, with the possible answers being non-capable o…	low	Cox proportional hazards model	moderate	moderate	Loss to follow up a limitation of the study posibly introducing selection bias (subjects lost were older, smokers, less financially capable and tended to live in higher polluted areas) and may have led to underestimation of effect	moderate	low	"we modeled annual individual NO2 exposure during April 1996 to March 2009 using a Land Use Regression (LUR) model." "Geographic variables of interest were listed as follows: road type [distance from major road, number of major roads within circular buffers]; traffic intensity [road density of large roads (≥13 m) and of medium roads (5.5–13 m) within circular buffers, traffic counts (of cars, bus…	low	LUR models for all concentrations	low	Time varying exposure used	n/a	not relevant, as exposure was not captured every year.	low	low	Retrospective assignment of concentrations	low	Admin database used	low	Admin database used	low	low	"Those who were lost to follow-up during 1999 to 2002 tended to be older, current smoker, and financially non-capable compared to survivors." - not necessarily related to estimated exposure	low	Modelled concentrations though some negative concentrations predicted by model	low	low	all hypotheses were tested and presented.	low
[truncated: 13 more rows]
